# Supplementary material for: 4-[2-(Benzyl­amino)­phen­yl]-2,6-dimethyl­quinoline N-oxide
Source: Acta Crystallogr Sect E Struct Rep Online. 2012 Mar 17;68(Pt 4):o1106. doi: 10.1107/S1600536812011002 (PMC3344055; doi:10.1107/S1600536812011002)
Supplement: Supplementary file 1 [file e-68-o1106-sup1.cif]

##############################################################################
#                                                                            #
# This CIF contains the data in a paper accepted for publication in          #
# Acta Crystallographica Section E. It conforms to the requirements of       #
# Notes for Authors for Acta Crystallographica Section E, and has been       #
# peer reviewed under the auspices of the IUCr Commission on Journals.       #
#                                                                            #
# Full details of the Crystallographic Information File format               #
# are given in the paper "The Crystallographic Information File (CIF):       #
# a New Standard Archive File for Crystallography" by S. R. Hall, F. H.      #
# Allen and I. D. Brown [Acta Cryst. (1991), A47, 655-685].                  #
#                                                                            #
# The current version of the core CIF dictionary is obtainable from          #
# ftp://ftp.iucr.org/pub/cif_core.dic.                                       #
#                                                                            #
# Software is freely available for graphical display of the structure(s)     #
# in this CIF. For information consult the CIF software page                 #
# http://www.iucr.org/resources/cif/software.                                #
#                                                                            #
# This file may be used for bona fide research purposes within the           #
# scientific community so long as proper attribution is given to the journal # 
# article from which it was obtained.                                        #
#                                                                            #
##############################################################################
data_I
_audit_creation_method     SHELXL-97
_chemical_name_systematic
;
4-[2-(Benzylamino)phenyl]-2,6-dimethylquinoline <i>N</i>-oxide
;
_chemical_name_common     ?
_chemical_formula_moiety     'C24 H22 N2 O'
_chemical_formula_sum     'C24 H22 N2 O'
_chemical_formula_iupac     'C24 H22 N2 O'
_chemical_formula_weight     354.44
_chemical_melting_point     449
_symmetry_cell_setting     monoclinic
_symmetry_space_group_name_H-M     'P 21/n'
_symmetry_space_group_name_Hall     '-P 2yn'
loop_
    _symmetry_equiv_pos_as_xyz
    'x, y, z'
    '-x+1/2, y+1/2, -z+1/2'
    '-x, -y, -z'
    'x-1/2, -y-1/2, z-1/2'
_cell_length_a     10.1656(3)
_cell_length_b     14.1135(5)
_cell_length_c     12.9372(4)
_cell_angle_alpha     90.00
_cell_angle_beta     91.547(3)
_cell_angle_gamma     90.00
_cell_volume     1855.46(11)
_cell_formula_units_Z     4
_cell_measurement_reflns_used     27155
_cell_measurement_theta_min     3.13
_cell_measurement_theta_max     68.19
_cell_measurement_temperature     193(2)
_exptl_crystal_description     needle
_exptl_crystal_colour     yellow
_exptl_crystal_size_max     0.26
_exptl_crystal_size_mid     0.18
_exptl_crystal_size_min     0.18
_exptl_crystal_density_diffrn     1.269
_exptl_crystal_density_meas     ?
_exptl_crystal_density_method     'not measured'
_exptl_crystal_F_000     752
_exptl_absorpt_coefficient_mu     0.608
_exptl_absorpt_correction_type     none
_exptl_special_details
;
^1^H-NMR (400 MHz, CDCl~3~): \d = 8.71 (d, ^3^J = 8.9 Hz, 1 H), 7.59 (dd, ^3^J =
8.9 Hz, 4 J = 1.7 Hz, 1 H), 7.43 (s, 1 H), 7.36 - 7.16 (m, 7 H), 7.11 (dd, 3 J
= 7.4 Hz, ^4^J = 1.5 Hz, 1 H), 6.84 (t, ^3^J = 7.4 Hz, 1 H), 6.75 (d, ^3^J =
8.2 Hz, 1 H), 4.30 (s, 2 H, CH~2~), 2.71 (s, 3 H, CH~3~), 2.47 (s, 3 H,
CH~3~).
^13^C-NMR (75 MHz, CDCl~3~): \d = 145.6, 144.0, 140.4, 139.7, 137.0, 133.4,
131.8, 130.3, 129.4, 128.3 (2 C), 128.0, 126.7 (2 C), 126.5, 125.5, 125.1,
121.8, 119.4, 115.7, 110.4, 45.9, 21.0, 18.2.
IR (ATR) \n = 3324, 3016, 2910, 2857, 1597, 1573, 1520, 1410, 1385, 1319, 1300,
1237, 1201, 1162, 1105, 982, 925, 872, 823, 795, 738, 699 cm^-1^.
ESI-MS: 355.2 (<i>M</i>+H)^+^
;
_diffrn_ambient_temperature     193(2)
_diffrn_radiation_type     CuK\a
_diffrn_radiation_wavelength     1.54178
_diffrn_radiation_monochromator     'X-ray mirror'
_diffrn_measurement_device_type     'Stoe IPDS 2T'
_diffrn_measurement_device     '2-circle goniometer'
_diffrn_measurement_method     'rotation method'
_diffrn_detector_area_resol_mean     6.67
_diffrn_reflns_number     18005
_diffrn_reflns_av_R_equivalents     0.0344
_diffrn_reflns_av_sigmaI/netI     0.0167
_diffrn_reflns_theta_min     4.64
_diffrn_reflns_theta_max     66.47
_diffrn_reflns_theta_full     66.47
_diffrn_measured_fraction_theta_max     0.958
_diffrn_measured_fraction_theta_full     0.958
_diffrn_reflns_limit_h_min     -12
_diffrn_reflns_limit_h_max     12
_diffrn_reflns_limit_k_min     -16
_diffrn_reflns_limit_k_max     16
_diffrn_reflns_limit_l_min     -13
_diffrn_reflns_limit_l_max     13
_refine_special_details
;
Refinement of <i>F</i>^2^ against ALL reflections. The weighted <i>R</i>-factor
<i>wR</i> and goodness of fit <i>S</i> are based on <i>F</i>^2^, conventional
<i>R</i>-factors <i>R</i> are based on <i>F</i>, with <i>F</i> set to zero for
negative <i>F</i>^2^. The threshold expression of <i>F</i>^2^ >
\s(<i>F</i>^2^) is used only for calculating <i>R</i>-factors(gt) <i>etc</i>.
and is not relevant to the choice of reflections for refinement.
<i>R</i>-factors based on <i>F</i>^2^ are statistically about twice as large
as those based on <i>F</i>, and <i>R</i>- factors based on ALL data will be
even larger.
;
_reflns_number_total     3120
_reflns_number_gt     2803
_reflns_threshold_expression     I>2\s(I)
_refine_ls_structure_factor_coef     Fsqd
_refine_ls_matrix_type     full
_refine_ls_R_factor_all     0.0538
_refine_ls_R_factor_gt     0.0503
_refine_ls_wR_factor_ref     0.1544
_refine_ls_wR_factor_obs     0.1487
_refine_ls_goodness_of_fit_ref     1.096
_refine_ls_restrained_S_all     1.096
_refine_ls_number_reflns     3120
_refine_ls_number_parameters     246
_refine_ls_number_restraints     0
_refine_ls_hydrogen_treatment     constr
_refine_ls_weighting_scheme     calc
_refine_ls_weighting_details
         'calc w=1/[\s^2^(Fo^2^)+(0.0990P)^2^+0.2406P] where P=(Fo^2^+2Fc^2^)/3'
_atom_sites_solution_hydrogens     geom
_atom_sites_solution_primary     direct
_atom_sites_solution_secondary     difmap
_refine_ls_shift/su_max     0.000
_refine_ls_shift/su_mean     0.000
_refine_diff_density_max     0.172
_refine_diff_density_min     -0.181
_refine_ls_extinction_method     none
_refine_ls_extinction_coef     ?
loop_
    _atom_type_symbol
    _atom_type_description
    _atom_type_scat_dispersion_real
    _atom_type_scat_dispersion_imag
    _atom_type_scat_source
    'C' 'C' 0.0181 0.0091
                         'International Tables Vol C Tables 4.2.6.8 and 6.1.1.4'
    'H' 'H' 0.0000 0.0000
                         'International Tables Vol C Tables 4.2.6.8 and 6.1.1.4'
    'N' 'N' 0.0311 0.0180
                         'International Tables Vol C Tables 4.2.6.8 and 6.1.1.4'
    'O' 'O' 0.0492 0.0322
                         'International Tables Vol C Tables 4.2.6.8 and 6.1.1.4'
_computing_data_collection     'X-AREA (Stoe & Cie, 2011)'
_computing_cell_refinement     'X-AREA (Stoe & Cie, 2011)'
_computing_data_reduction     'X-RED (Stoe & Cie, 2011)'
_computing_structure_solution     'SIR97 (Altomare <i>et al.</i>, 1999)'
_computing_structure_refinement     'SHELXL97 (Sheldrick, 2008)'
_computing_molecular_graphics     'PLATON (Spek, 2009)'
_computing_publication_material     'PLATON (Spek, 2009)'
loop_
    _atom_site_type_symbol
    _atom_site_label
    _atom_site_fract_x
    _atom_site_fract_y
    _atom_site_fract_z
    _atom_site_U_iso_or_equiv
    _atom_site_adp_type
    _atom_site_calc_flag
    _atom_site_refinement_flags
    _atom_site_occupancy
    _atom_site_symmetry_multiplicity
    _atom_site_disorder_assembly
    _atom_site_disorder_group
    C C1 0.71651(14) 0.61537(10) 0.20685(11) 0.0467(4) Uani d . 1 1 . .
    C C2 0.77995(15) 0.65594(11) 0.12222(12) 0.0519(4) Uani d . 1 1 . .
    H H2 0.7410 0.7089 0.0880 0.062 Uiso calc R 1 1 . .
    C C3 0.89744(16) 0.62050(12) 0.08793(13) 0.0561(4) Uani d . 1 1 . .
    H H3 0.9384 0.6496 0.0309 0.067 Uiso calc R 1 1 . .
    C C4 0.95605(15) 0.54320(12) 0.13561(13) 0.0570(4) Uani d . 1 1 . .
    H H4 1.0372 0.5190 0.1122 0.068 Uiso calc R 1 1 . .
    C C5 0.89426(14) 0.50159(11) 0.21827(13) 0.0520(4) Uani d . 1 1 . .
    H H5 0.9344 0.4485 0.2513 0.062 Uiso calc R 1 1 . .
    C C6 0.77536(14) 0.53505(10) 0.25443(11) 0.0461(4) Uani d . 1 1 . .
    N N7 0.60350(13) 0.65335(9) 0.24471(10) 0.0533(4) Uani d . 1 1 . .
    H H7 0.5685 0.6237 0.3051 0.064 Uiso d R 1 1 . .
    C C8 0.53902(15) 0.73596(11) 0.20054(12) 0.0533(4) Uani d . 1 1 . .
    H H8A 0.6068 0.7844 0.1866 0.064 Uiso calc R 1 1 . .
    H H8B 0.4795 0.7627 0.2524 0.064 Uiso calc R 1 1 . .
    C C9 0.46014(14) 0.71777(10) 0.10157(12) 0.0507(4) Uani d . 1 1 . .
    C C10 0.46398(16) 0.78089(11) 0.01988(13) 0.0572(4) Uani d . 1 1 . .
    H H10 0.5201 0.8346 0.0249 0.069 Uiso calc R 1 1 . .
    C C11 0.38731(18) 0.76708(12) -0.06926(14) 0.0637(5) Uani d . 1 1 . .
    H H11 0.3914 0.8110 -0.1247 0.076 Uiso calc R 1 1 . .
    C C12 0.30522(17) 0.68959(13) -0.07725(15) 0.0640(5) Uani d . 1 1 . .
    H H12 0.2516 0.6805 -0.1377 0.077 Uiso calc R 1 1 . .
    C C13 0.30119(17) 0.62530(13) 0.00294(16) 0.0660(5) Uani d . 1 1 . .
    H H13 0.2456 0.5713 -0.0028 0.079 Uiso calc R 1 1 . .
    C C14 0.37786(16) 0.63914(12) 0.09166(14) 0.0608(4) Uani d . 1 1 . .
    H H14 0.3744 0.5945 0.1465 0.073 Uiso calc R 1 1 . .
    C C15 0.71631(14) 0.48715(10) 0.34537(12) 0.0474(4) Uani d . 1 1 . .
    C C15A 0.59375(14) 0.43752(10) 0.33858(12) 0.0491(4) Uani d . 1 1 . .
    C C16 0.51672(14) 0.43056(10) 0.24628(13) 0.0520(4) Uani d . 1 1 . .
    H H16 0.5461 0.4613 0.1858 0.062 Uiso calc R 1 1 . .
    C C17 0.40017(15) 0.38053(11) 0.24148(15) 0.0596(4) Uani d . 1 1 . .
    C C18 0.35773(17) 0.33600(13) 0.33235(18) 0.0695(5) Uani d . 1 1 . .
    H H18 0.2770 0.3020 0.3302 0.083 Uiso calc R 1 1 . .
    C C19 0.42868(17) 0.34010(12) 0.42324(17) 0.0670(5) Uani d . 1 1 . .
    H H19 0.3978 0.3092 0.4832 0.080 Uiso calc R 1 1 . .
    C C19A 0.54775(15) 0.39039(11) 0.42727(13) 0.0549(4) Uani d . 1 1 . .
    N N20 0.62225(14) 0.39157(10) 0.51958(11) 0.0584(4) Uani d . 1 1 . .
    C C21 0.73692(17) 0.43875(11) 0.52665(13) 0.0567(4) Uani d . 1 1 . .
    C C22 0.78247(16) 0.48609(11) 0.43914(12) 0.0529(4) Uani d . 1 1 . .
    H H22 0.8636 0.5192 0.4452 0.063 Uiso calc R 1 1 . .
    C C23 0.31976(18) 0.37395(14) 0.14289(18) 0.0732(5) Uani d . 1 1 . .
    H H23A 0.2438 0.4165 0.1465 0.110 Uiso calc R 1 1 . .
    H H23B 0.2890 0.3087 0.1330 0.110 Uiso calc R 1 1 . .
    H H23C 0.3739 0.3924 0.0846 0.110 Uiso calc R 1 1 . .
    O O24 0.57999(13) 0.34483(10) 0.59927(10) 0.0755(4) Uani d . 1 1 . .
    C C25 0.8079(2) 0.43775(15) 0.62843(14) 0.0725(5) Uani d . 1 1 . .
    H H25A 0.8872 0.4770 0.6248 0.109 Uiso calc R 1 1 . .
    H H25B 0.8328 0.3726 0.6462 0.109 Uiso calc R 1 1 . .
    H H25C 0.7505 0.4631 0.6815 0.109 Uiso calc R 1 1 . .
loop_
    _atom_site_aniso_label
    _atom_site_aniso_U_11
    _atom_site_aniso_U_22
    _atom_site_aniso_U_33
    _atom_site_aniso_U_12
    _atom_site_aniso_U_13
    _atom_site_aniso_U_23
    C1 0.0483(8) 0.0467(8) 0.0453(8) -0.0049(6) 0.0027(6) -0.0022(6)
    C2 0.0552(8) 0.0504(8) 0.0504(9) -0.0038(6) 0.0054(6) 0.0039(6)
    C3 0.0553(9) 0.0606(9) 0.0529(9) -0.0096(7) 0.0093(7) 0.0038(7)
    C4 0.0469(8) 0.0643(10) 0.0603(10) -0.0025(7) 0.0106(7) 0.0007(7)
    C5 0.0482(8) 0.0514(8) 0.0565(9) -0.0014(6) 0.0029(7) 0.0016(6)
    C6 0.0469(7) 0.0450(7) 0.0464(8) -0.0060(6) 0.0025(6) -0.0020(6)
    N7 0.0584(8) 0.0509(7) 0.0513(8) 0.0061(5) 0.0123(6) 0.0076(5)
    C8 0.0588(9) 0.0458(8) 0.0557(9) 0.0033(6) 0.0101(7) 0.0010(6)
    C9 0.0492(8) 0.0465(8) 0.0569(9) 0.0076(6) 0.0108(6) 0.0007(6)
    C10 0.0603(9) 0.0472(8) 0.0641(10) 0.0020(7) 0.0032(7) 0.0051(7)
    C11 0.0701(10) 0.0568(9) 0.0638(11) 0.0095(8) -0.0024(8) 0.0065(8)
    C12 0.0578(9) 0.0650(10) 0.0688(11) 0.0128(8) -0.0036(8) -0.0081(8)
    C13 0.0590(10) 0.0599(10) 0.0792(12) -0.0035(7) 0.0018(8) -0.0045(8)
    C14 0.0603(9) 0.0541(9) 0.0683(11) -0.0014(7) 0.0103(8) 0.0060(8)
    C15 0.0491(8) 0.0420(7) 0.0513(9) 0.0026(6) 0.0068(6) 0.0002(6)
    C15A 0.0494(8) 0.0400(7) 0.0584(9) 0.0041(6) 0.0122(6) 0.0014(6)
    C16 0.0507(8) 0.0435(8) 0.0621(10) 0.0006(6) 0.0084(7) -0.0015(6)
    C17 0.0486(8) 0.0467(8) 0.0838(12) 0.0007(6) 0.0078(8) -0.0028(7)
    C18 0.0492(9) 0.0546(9) 0.1052(16) -0.0036(7) 0.0162(9) 0.0077(9)
    C19 0.0559(9) 0.0568(10) 0.0895(13) 0.0044(7) 0.0254(9) 0.0170(8)
    C19A 0.0535(8) 0.0469(8) 0.0651(11) 0.0093(6) 0.0174(7) 0.0074(7)
    N20 0.0649(8) 0.0536(8) 0.0578(9) 0.0140(6) 0.0227(6) 0.0111(6)
    C21 0.0651(9) 0.0525(8) 0.0530(10) 0.0118(7) 0.0120(7) 0.0027(7)
    C22 0.0574(8) 0.0491(8) 0.0523(9) 0.0026(6) 0.0052(7) 0.0007(6)
    C23 0.0560(10) 0.0622(10) 0.1011(15) -0.0063(8) -0.0062(9) -0.0083(9)
    O24 0.0814(8) 0.0774(9) 0.0694(9) 0.0177(6) 0.0337(7) 0.0280(6)
    C25 0.0907(13) 0.0757(12) 0.0512(10) 0.0172(10) 0.0075(9) 0.0057(8)
_geom_special_details
;
All e.s.d.'s (except the e.s.d. in the dihedral angle between two l.s. planes)
are estimated using the full covariance matrix. The cell e.s.d.'s are taken
into account individually in the estimation of e.s.d.'s in distances, angles
and torsion angles; correlations between e.s.d.'s in cell parameters are only
used when they are defined by crystal symmetry. An approximate (isotropic)
treatment of cell e.s.d.'s is used for estimating e.s.d.'s involving l.s.
planes.
;
loop_
    _geom_bond_atom_site_label_1
    _geom_bond_atom_site_label_2
    _geom_bond_site_symmetry_2
    _geom_bond_distance
    _geom_bond_publ_flag
    C1 N7 . 1.370(2) ?
    C1 C2 . 1.407(2) ?
    C1 C6 . 1.415(2) ?
    C2 C3 . 1.379(2) ?
    C2 H2 . 0.9500 ?
    C3 C4 . 1.381(2) ?
    C3 H3 . 0.9500 ?
    C4 C5 . 1.385(2) ?
    C4 H4 . 0.9500 ?
    C5 C6 . 1.390(2) ?
    C5 H5 . 0.9500 ?
    C6 C15 . 1.497(2) ?
    N7 C8 . 1.448(2) ?
    N7 H7 . 0.9629 ?
    C8 C9 . 1.514(2) ?
    C8 H8A . 0.9900 ?
    C8 H8B . 0.9900 ?
    C9 C10 . 1.384(2) ?
    C9 C14 . 1.393(2) ?
    C10 C11 . 1.388(2) ?
    C10 H10 . 0.9500 ?
    C11 C12 . 1.378(3) ?
    C11 H11 . 0.9500 ?
    C12 C13 . 1.380(3) ?
    C12 H12 . 0.9500 ?
    C13 C14 . 1.384(3) ?
    C13 H13 . 0.9500 ?
    C14 H14 . 0.9500 ?
    C15 C22 . 1.371(2) ?
    C15 C15A . 1.430(2) ?
    C15A C16 . 1.414(2) ?
    C15A C19A . 1.417(2) ?
    C16 C17 . 1.379(2) ?
    C16 H16 . 0.9500 ?
    C17 C18 . 1.411(3) ?
    C17 C23 . 1.499(3) ?
    C18 C19 . 1.364(3) ?
    C18 H18 . 0.9500 ?
    C19 C19A . 1.403(2) ?
    C19 H19 . 0.9500 ?
    C19A N20 . 1.397(2) ?
    N20 O24 . 1.3064(17) ?
    N20 C21 . 1.343(2) ?
    C21 C22 . 1.404(2) ?
    C21 C25 . 1.484(3) ?
    C22 H22 . 0.9500 ?
    C23 H23A . 0.9800 ?
    C23 H23B . 0.9800 ?
    C23 H23C . 0.9800 ?
    C25 H25A . 0.9800 ?
    C25 H25B . 0.9800 ?
    C25 H25C . 0.9800 ?
loop_
    _geom_angle_atom_site_label_1
    _geom_angle_atom_site_label_2
    _geom_angle_atom_site_label_3
    _geom_angle_site_symmetry_1
    _geom_angle_site_symmetry_3
    _geom_angle
    _geom_angle_publ_flag
    N7 C1 C2 . . 121.68(14) ?
    N7 C1 C6 . . 120.44(13) ?
    C2 C1 C6 . . 117.85(13) ?
    C3 C2 C1 . . 121.45(15) ?
    C3 C2 H2 . . 119.3 ?
    C1 C2 H2 . . 119.3 ?
    C2 C3 C4 . . 120.66(15) ?
    C2 C3 H3 . . 119.7 ?
    C4 C3 H3 . . 119.7 ?
    C3 C4 C5 . . 118.73(15) ?
    C3 C4 H4 . . 120.6 ?
    C5 C4 H4 . . 120.6 ?
    C4 C5 C6 . . 122.15(15) ?
    C4 C5 H5 . . 118.9 ?
    C6 C5 H5 . . 118.9 ?
    C5 C6 C1 . . 119.14(13) ?
    C5 C6 C15 . . 118.80(13) ?
    C1 C6 C15 . . 122.01(13) ?
    C1 N7 C8 . . 123.31(13) ?
    C1 N7 H7 . . 116.8 ?
    C8 N7 H7 . . 119.8 ?
    N7 C8 C9 . . 114.90(13) ?
    N7 C8 H8A . . 108.5 ?
    C9 C8 H8A . . 108.5 ?
    N7 C8 H8B . . 108.5 ?
    C9 C8 H8B . . 108.5 ?
    H8A C8 H8B . . 107.5 ?
    C10 C9 C14 . . 118.15(15) ?
    C10 C9 C8 . . 120.76(14) ?
    C14 C9 C8 . . 121.04(14) ?
    C9 C10 C11 . . 121.16(16) ?
    C9 C10 H10 . . 119.4 ?
    C11 C10 H10 . . 119.4 ?
    C12 C11 C10 . . 119.94(16) ?
    C12 C11 H11 . . 120.0 ?
    C10 C11 H11 . . 120.0 ?
    C11 C12 C13 . . 119.73(16) ?
    C11 C12 H12 . . 120.1 ?
    C13 C12 H12 . . 120.1 ?
    C12 C13 C14 . . 120.23(16) ?
    C12 C13 H13 . . 119.9 ?
    C14 C13 H13 . . 119.9 ?
    C13 C14 C9 . . 120.79(16) ?
    C13 C14 H14 . . 119.6 ?
    C9 C14 H14 . . 119.6 ?
    C22 C15 C15A . . 117.05(14) ?
    C22 C15 C6 . . 120.19(13) ?
    C15A C15 C6 . . 122.70(14) ?
    C16 C15A C19A . . 117.66(14) ?
    C16 C15A C15 . . 123.22(14) ?
    C19A C15A C15 . . 119.10(15) ?
    C17 C16 C15A . . 121.95(15) ?
    C17 C16 H16 . . 119.0 ?
    C15A C16 H16 . . 119.0 ?
    C16 C17 C18 . . 118.18(17) ?
    C16 C17 C23 . . 121.20(16) ?
    C18 C17 C23 . . 120.62(15) ?
    C19 C18 C17 . . 122.21(16) ?
    C19 C18 H18 . . 118.9 ?
    C17 C18 H18 . . 118.9 ?
    C18 C19 C19A . . 119.28(17) ?
    C18 C19 H19 . . 120.4 ?
    C19A C19 H19 . . 120.4 ?
    N20 C19A C19 . . 119.02(15) ?
    N20 C19A C15A . . 120.24(14) ?
    C19 C19A C15A . . 120.72(17) ?
    O24 N20 C21 . . 119.97(15) ?
    O24 N20 C19A . . 119.11(14) ?
    C21 N20 C19A . . 120.91(13) ?
    N20 C21 C22 . . 119.03(15) ?
    N20 C21 C25 . . 117.11(15) ?
    C22 C21 C25 . . 123.85(16) ?
    C15 C22 C21 . . 123.65(15) ?
    C15 C22 H22 . . 118.2 ?
    C21 C22 H22 . . 118.2 ?
    C17 C23 H23A . . 109.5 ?
    C17 C23 H23B . . 109.5 ?
    H23A C23 H23B . . 109.5 ?
    C17 C23 H23C . . 109.5 ?
    H23A C23 H23C . . 109.5 ?
    H23B C23 H23C . . 109.5 ?
    C21 C25 H25A . . 109.5 ?
    C21 C25 H25B . . 109.5 ?
    H25A C25 H25B . . 109.5 ?
    C21 C25 H25C . . 109.5 ?
    H25A C25 H25C . . 109.5 ?
    H25B C25 H25C . . 109.5 ?
loop_
    _geom_torsion_atom_site_label_1
    _geom_torsion_atom_site_label_2
    _geom_torsion_atom_site_label_3
    _geom_torsion_atom_site_label_4
    _geom_torsion_site_symmetry_1
    _geom_torsion_site_symmetry_2
    _geom_torsion_site_symmetry_3
    _geom_torsion_site_symmetry_4
    _geom_torsion
    _geom_torsion_publ_flag
    N7 C1 C2 C3 . . . . 176.45(14) ?
    C6 C1 C2 C3 . . . . -1.6(2) ?
    C1 C2 C3 C4 . . . . 0.5(2) ?
    C2 C3 C4 C5 . . . . 0.3(2) ?
    C3 C4 C5 C6 . . . . 0.1(2) ?
    C4 C5 C6 C1 . . . . -1.3(2) ?
    C4 C5 C6 C15 . . . . -178.91(14) ?
    N7 C1 C6 C5 . . . . -176.09(14) ?
    C2 C1 C6 C5 . . . . 2.0(2) ?
    N7 C1 C6 C15 . . . . 1.4(2) ?
    C2 C1 C6 C15 . . . . 179.53(13) ?
    C2 C1 N7 C8 . . . . 1.3(2) ?
    C6 C1 N7 C8 . . . . 179.29(13) ?
    C1 N7 C8 C9 . . . . 77.05(18) ?
    N7 C8 C9 C10 . . . . -138.41(15) ?
    N7 C8 C9 C14 . . . . 44.11(19) ?
    C14 C9 C10 C11 . . . . 0.6(2) ?
    C8 C9 C10 C11 . . . . -176.96(14) ?
    C9 C10 C11 C12 . . . . 0.2(2) ?
    C10 C11 C12 C13 . . . . -1.0(3) ?
    C11 C12 C13 C14 . . . . 0.9(3) ?
    C12 C13 C14 C9 . . . .  0.0(3) ?
    C10 C9 C14 C13 . . . . -0.7(2) ?
    C8 C9 C14 C13 . . . . 176.86(15) ?
    C5 C6 C15 C22 . . . . 61.76(19) ?
    C1 C6 C15 C22 . . . . -115.76(16) ?
    C5 C6 C15 C15A . . . . -115.43(16) ?
    C1 C6 C15 C15A . . . . 67.05(19) ?
    C22 C15 C15A C16 . . . . -178.31(13) ?
    C6 C15 C15A C16 . . . . -1.0(2) ?
    C22 C15 C15A C19A . . . . -0.2(2) ?
    C6 C15 C15A C19A . . . . 177.09(13) ?
    C19A C15A C16 C17 . . . . 0.5(2) ?
    C15 C15A C16 C17 . . . . 178.62(14) ?
    C15A C16 C17 C18 . . . . 0.4(2) ?
    C15A C16 C17 C23 . . . . 179.98(14) ?
    C16 C17 C18 C19 . . . . -0.8(3) ?
    C23 C17 C18 C19 . . . . 179.66(16) ?
    C17 C18 C19 C19A . . . . 0.2(3) ?
    C18 C19 C19A N20 . . . . -177.79(14) ?
    C18 C19 C19A C15A . . . . 0.7(2) ?
    C16 C15A C19A N20 . . . . 177.44(12) ?
    C15 C15A C19A N20 . . . . -0.8(2) ?
    C16 C15A C19A C19 . . . . -1.1(2) ?
    C15 C15A C19A C19 . . . . -179.29(14) ?
    C19 C19A N20 O24 . . . . 0.9(2) ?
    C15A C19A N20 O24 . . . . -177.63(13) ?
    C19 C19A N20 C21 . . . . 179.90(15) ?
    C15A C19A N20 C21 . . . . 1.4(2) ?
    O24 N20 C21 C22 . . . . 178.06(13) ?
    C19A N20 C21 C22 . . . . -0.9(2) ?
    O24 N20 C21 C25 . . . . -2.3(2) ?
    C19A N20 C21 C25 . . . . 178.73(13) ?
    C15A C15 C22 C21 . . . . 0.6(2) ?
    C6 C15 C22 C21 . . . . -176.72(14) ?
    N20 C21 C22 C15 . . . . -0.1(2) ?
    C25 C21 C22 C15 . . . . -179.72(15) ?
loop_
    _geom_hbond_atom_site_label_D
    _geom_hbond_atom_site_label_H
    _geom_hbond_atom_site_label_A
    _geom_hbond_site_symmetry_A
    _geom_hbond_distance_DH
    _geom_hbond_distance_HA
    _geom_hbond_distance_DA
    _geom_hbond_angle_DHA
    N7 H7 O24 3_666 0.96 2.03 2.7852(17) 134
_iucr_refine_instructions_details
;
TITL mg46 in P21/n
CELL  1.54178   10.1656  14.1135  12.9372  90.000  91.547  90.000
ZERR  4          0.0003   0.0005   0.0004   0.000   0.003   0.000
LATT   1
SYMM     0.50000 - X ,    0.50000 + Y ,    0.50000 - Z
SFAC  C   H   N O
UNIT  96    88   8 4
L.S. 4
OMIT 1 2 1
OMIT -2 133
FMAP 2
PLAN -20 .5 -.5
TEMP -80
ACTA 133
CONF
BOND $H
EQIV $1 -x+1, -y+1, -z+1
HTAB N7 O24_$1
SIZE 0.18 0.18 0.26
WGHT    0.099000    0.240600
FVAR       0.99808
C1    1    0.716508    0.615367    0.206853    11.00000    0.04827    0.04668 =
         0.04535   -0.00219    0.00269   -0.00487
     0.00014 0.00010 0.00011 0.00076 0.00076 0.00083 0.00057 0.00058 0.00056
C2    1    0.779955    0.655936    0.122221    11.00000    0.05524    0.05039 =
         0.05041    0.00392    0.00542   -0.00378
     0.00015 0.00011 0.00012 0.00084 0.00082 0.00089 0.00062 0.00065 0.00063
AFIX  43
H2    2    0.740995    0.708897    0.087963    11.00000   -1.20000
     0.00000 0.00000 0.00000 0.00000
AFIX   0
C3    1    0.897436    0.620500    0.087929    11.00000    0.05529    0.06065 =
         0.05287    0.00377    0.00933   -0.00961
     0.00016 0.00012 0.00013 0.00086 0.00093 0.00093 0.00068 0.00068 0.00068
AFIX  43
H3    2    0.938438    0.649571    0.030926    11.00000   -1.20000
     0.00000 0.00000 0.00000 0.00000
AFIX   0
C4    1    0.956054    0.543203    0.135608    11.00000    0.04691    0.06425 =
         0.06034    0.00070    0.01056   -0.00254
     0.00015 0.00012 0.00013 0.00078 0.00095 0.00099 0.00074 0.00067 0.00067
AFIX  43
H4    2    1.037208    0.519008    0.112186    11.00000   -1.20000
     0.00000 0.00000 0.00000 0.00000
AFIX   0
C5    1    0.894259    0.501593    0.218270    11.00000    0.04816    0.05138 =
         0.05646    0.00161    0.00285   -0.00137
     0.00014 0.00011 0.00013 0.00078 0.00084 0.00095 0.00063 0.00066 0.00059
AFIX  43
H5    2    0.934436    0.448465    0.251325    11.00000   -1.20000
     0.00000 0.00000 0.00000 0.00000
AFIX   0
C6    1    0.775361    0.535051    0.254431    11.00000    0.04695    0.04501 =
         0.04645   -0.00195    0.00246   -0.00601
     0.00014 0.00010 0.00011 0.00073 0.00074 0.00082 0.00058 0.00058 0.00056
N7    3    0.603502    0.653350    0.244714    11.00000    0.05840    0.05087 =
         0.05131    0.00762    0.01233    0.00607
     0.00013 0.00009 0.00010 0.00075 0.00073 0.00077 0.00053 0.00057 0.00054
AFIX   3
H7    2    0.568500    0.623683    0.305099    11.00000   -1.20000
     0.00000 0.00000 0.00000 0.00000
AFIX   0
C8    1    0.539021    0.735959    0.200542    11.00000    0.05885    0.04580 =
         0.05572    0.00100    0.01012    0.00326
     0.00015 0.00011 0.00012 0.00088 0.00078 0.00094 0.00063 0.00069 0.00062
AFIX  23
H8A   2    0.606754    0.784367    0.186603    11.00000   -1.20000
     0.00000 0.00000 0.00000 0.00000
H8B   2    0.479499    0.762686    0.252381    11.00000   -1.20000
     0.00000 0.00000 0.00000 0.00000
AFIX   0
C9    1    0.460137    0.717770    0.101571    11.00000    0.04917    0.04654 =
         0.05686    0.00075    0.01083    0.00758
     0.00014 0.00010 0.00012 0.00077 0.00077 0.00092 0.00062 0.00063 0.00058
C10   1    0.463985    0.780888    0.019882    11.00000    0.06033    0.04723 =
         0.06411    0.00505    0.00323    0.00198
     0.00016 0.00011 0.00013 0.00091 0.00081 0.00104 0.00069 0.00073 0.00066
AFIX  43
H10   2    0.520084    0.834620    0.024885    11.00000   -1.20000
     0.00000 0.00000 0.00000 0.00000
AFIX   0
C11   1    0.387313    0.767082   -0.069262    11.00000    0.07012    0.05678 =
         0.06384    0.00654   -0.00241    0.00948
     0.00018 0.00012 0.00014 0.00103 0.00093 0.00106 0.00076 0.00080 0.00077
AFIX  43
H11   2    0.391436    0.811019   -0.124711    11.00000   -1.20000
     0.00000 0.00000 0.00000 0.00000
AFIX   0
C12   1    0.305223    0.689592   -0.077245    11.00000    0.05780    0.06504 =
         0.06878   -0.00815   -0.00359    0.01279
     0.00017 0.00013 0.00015 0.00094 0.00104 0.00112 0.00081 0.00077 0.00076
AFIX  43
H12   2    0.251617    0.680472   -0.137714    11.00000   -1.20000
     0.00000 0.00000 0.00000 0.00000
AFIX   0
C13   1    0.301195    0.625299    0.002937    11.00000    0.05902    0.05987 =
         0.07924   -0.00448    0.00183   -0.00349
     0.00017 0.00013 0.00016 0.00096 0.00098 0.00124 0.00085 0.00084 0.00074
AFIX  43
H13   2    0.245599    0.571344   -0.002783    11.00000   -1.20000
     0.00000 0.00000 0.00000 0.00000
AFIX   0
C14   1    0.377861    0.639136    0.091664    11.00000    0.06032    0.05413 =
         0.06832    0.00605    0.01026   -0.00141
     0.00016 0.00012 0.00014 0.00092 0.00090 0.00109 0.00075 0.00078 0.00071
AFIX  43
H14   2    0.374362    0.594494    0.146479    11.00000   -1.20000
     0.00000 0.00000 0.00000 0.00000
AFIX   0
C15   1    0.716314    0.487145    0.345374    11.00000    0.04914    0.04197 =
         0.05132    0.00018    0.00679    0.00263
     0.00014 0.00010 0.00012 0.00075 0.00072 0.00088 0.00058 0.00063 0.00056
C15A  1    0.593746    0.437524    0.338580    11.00000    0.04941    0.04002 =
         0.05844    0.00142    0.01220    0.00409
     0.00014 0.00010 0.00012 0.00076 0.00073 0.00094 0.00060 0.00065 0.00056
C16   1    0.516724    0.430560    0.246280    11.00000    0.05075    0.04351 =
         0.06205   -0.00149    0.00836    0.00060
     0.00014 0.00010 0.00013 0.00078 0.00076 0.00097 0.00063 0.00067 0.00060
AFIX  43
H16   2    0.546110    0.461251    0.185761    11.00000   -1.20000
     0.00000 0.00000 0.00000 0.00000
AFIX   0
C17   1    0.400171    0.380528    0.241480    11.00000    0.04862    0.04669 =
         0.08375   -0.00277    0.00776    0.00071
     0.00015 0.00011 0.00015 0.00084 0.00084 0.00123 0.00073 0.00078 0.00061
C18   1    0.357726    0.336004    0.332345    11.00000    0.04924    0.05463 =
         0.10525    0.00773    0.01618   -0.00358
     0.00017 0.00013 0.00018 0.00087 0.00093 0.00156 0.00091 0.00093 0.00069
AFIX  43
H18   2    0.277021    0.302034    0.330154    11.00000   -1.20000
     0.00000 0.00000 0.00000 0.00000
AFIX   0
C19   1    0.428680    0.340096    0.423239    11.00000    0.05586    0.05681 =
         0.08952    0.01696    0.02539    0.00440
     0.00017 0.00012 0.00017 0.00093 0.00097 0.00134 0.00085 0.00092 0.00071
AFIX  43
H19   2    0.397802    0.309227    0.483164    11.00000   -1.20000
     0.00000 0.00000 0.00000 0.00000
AFIX   0
C19A  1    0.547752    0.390385    0.427270    11.00000    0.05348    0.04688 =
         0.06507    0.00737    0.01741    0.00927
     0.00015 0.00011 0.00013 0.00083 0.00079 0.00106 0.00067 0.00073 0.00062
N20   3    0.622246    0.391570    0.519577    11.00000    0.06493    0.05358 =
         0.05777    0.01105    0.02272    0.01400
     0.00014 0.00010 0.00011 0.00082 0.00076 0.00087 0.00059 0.00065 0.00060
C21   1    0.736925    0.438747    0.526655    11.00000    0.06505    0.05255 =
         0.05305    0.00268    0.01196    0.01180
     0.00017 0.00011 0.00013 0.00094 0.00085 0.00098 0.00065 0.00071 0.00070
C22   1    0.782466    0.486089    0.439141    11.00000    0.05738    0.04913 =
         0.05230    0.00066    0.00521    0.00263
     0.00016 0.00011 0.00012 0.00084 0.00082 0.00094 0.00063 0.00068 0.00063
AFIX  43
H22   2    0.863640    0.519239    0.445228    11.00000   -1.20000
     0.00000 0.00000 0.00000 0.00000
AFIX   0
C23   1    0.319761    0.373953    0.142885    11.00000    0.05600    0.06218 =
         0.10107   -0.00831   -0.00618   -0.00632
     0.00018 0.00014 0.00018 0.00096 0.00104 0.00151 0.00095 0.00093 0.00076
AFIX 137
H23A  2    0.243827    0.416487    0.146522    11.00000   -1.50000
     0.00000 0.00000 0.00000 0.00000
H23B  2    0.289030    0.308677    0.133042    11.00000   -1.50000
     0.00000 0.00000 0.00000 0.00000
H23C  2    0.373864    0.392396    0.084642    11.00000   -1.50000
     0.00000 0.00000 0.00000 0.00000
AFIX   0
O24   4    0.579995    0.344835    0.599275    11.00000    0.08138    0.07745 =
         0.06944    0.02797    0.03372    0.01766
     0.00013 0.00010 0.00010 0.00085 0.00085 0.00085 0.00063 0.00066 0.00064
C25   1    0.807867    0.437749    0.628432    11.00000    0.09069    0.07575 =
         0.05124    0.00567    0.00748    0.01715
     0.00021 0.00015 0.00014 0.00131 0.00119 0.00104 0.00081 0.00088 0.00097
AFIX 137
H25A  2    0.887177    0.476957    0.624849    11.00000   -1.50000
     0.00000 0.00000 0.00000 0.00000
H25B  2    0.832798    0.372559    0.646195    11.00000   -1.50000
     0.00000 0.00000 0.00000 0.00000
H25C  2    0.750468    0.463071    0.681458    11.00000   -1.50000
     0.00000 0.00000 0.00000 0.00000
HKLF 4
;
data_global
_journal_date_recd_electronic     2012-03-12
_journal_date_accepted     2012-03-13
_journal_name_full     'Acta Crystallographica, Section E'
_journal_year     2012
_journal_volume     68
_journal_issue      4
_journal_page_first     o1106
_journal_page_last     o1106
_journal_paper_category     QO
_journal_paper_doi     10.1107/S1600536812011002
_journal_coeditor_code     BT5844
_publ_contact_author_name     'Detert, Heiner'
_publ_contact_author_address
;
University Mainz
Duesbergweg 10-14
55099 Mainz
Germany
;
_publ_contact_author_email     'detert@uni-mainz.de'
_publ_contact_author_fax     '+496131-3925338'
_publ_contact_author_phone     '+496131-3924189'
_publ_section_title
;
4-[2-(Benzylamino)phenyl]-2,6-dimethylquinoline <i>N</i>-oxide
;
loop_
    _publ_author_name
    _publ_author_address
    'Geffe, Mario'
;
University Mainz
Duesbergweg 10-14
55099 Mainz
Germany
;
    'Schollmeyer, Dieter'
;
University Mainz
Duesbergweg 10-14
55099 Mainz
Germany
;
    'Detert, Heiner'
;
University Mainz
Duesbergweg 10-14
55099 Mainz
Germany
;
