# Supplementary material for: 4-[2-(Benzyl­amino)­phen­yl]-2,6-dimethyl­quinoline N-oxide
Source: Acta Crystallogr Sect E Struct Rep Online. 2012 Mar 17;68(Pt 4):o1106. doi: 10.1107/S1600536812011002 (PMC3344055; doi:10.1107/S1600536812011002)
Supplement: Supplementary file 2 [file e-68-o1106-Isup2.hkl]

# 
# h,k,l, Fc-squared, Fo-squared, sigma(Fo-squared) and status flag 
# 
data_I
_shelx_title ' mg46 in P21/n' 
_shelx_refln_list_code          4 
_shelx_F_calc_maximum       97.61 
_exptl_crystal_F_000       752.00 
_reflns_d_resolution_high  0.8408 
 
loop_ 
 _symmetry_equiv_pos_as_xyz 
 'x, y, z' 
 '-x+1/2, y+1/2, -z+1/2' 
 '-x, -y, -z' 
 'x-1/2, -y-1/2, z-1/2' 
 
_cell_length_a    10.1656 
_cell_length_b    14.1135 
_cell_length_c    12.9372 
_cell_angle_alpha  90.000 
_cell_angle_beta   91.547 
_cell_angle_gamma  90.000 
 
_shelx_F_squared_multiplier     1.000 
 
loop_ 
 _refln_index_h 
 _refln_index_k 
 _refln_index_l 
 _refln_F_squared_calc 
 _refln_F_squared_meas 
 _refln_F_squared_sigma 
 _refln_observed_status 
   2   0   0       72.15       73.51      0.80 o 
   4   0   0       66.25       48.22      0.69 o 
   6   0   0     2428.31     2705.79     62.44 o 
   8   0   0        0.21        0.30      0.41 o 
  10   0   0      153.36      166.95      1.05 o 
  12   0   0      143.94       60.68      1.29 o 
   2   1   0     2103.82     2345.74     66.36 o 
   3   1   0      448.92      474.94      3.83 o 
   4   1   0      517.61      560.18      6.87 o 
   5   1   0      182.55      185.30      1.41 o 
   6   1   0      203.15      211.50      1.61 o 
   7   1   0        0.94        0.37      0.34 o 
   8   1   0        2.65        2.14      0.30 o 
   9   1   0        6.01        7.25      0.30 o 
  10   1   0       75.42       81.95      2.27 o 
  11   1   0       11.85       11.77      1.67 o 
  12   1   0        6.54        2.84      1.91 o 
   0   2   0      760.49      737.38     98.49 o 
   1   2   0       75.84       78.71      1.25 o 
   3   2   0       20.25       14.17      0.54 o 
   4   2   0      597.72      646.03      7.48 o 
   5   2   0       11.31       12.52      0.39 o 
   6   2   0      145.82      156.95      1.69 o 
   7   2   0      105.53      110.52      1.31 o 
   8   2   0       36.08       33.08      0.37 o 
   9   2   0       10.80        7.28      0.33 o 
  10   2   0       43.76       42.98      0.45 o 
  11   2   0        2.61        4.00      0.34 o 
  12   2   0        1.20        0.31      0.43 o 
   2   3   0      433.99      475.15      7.49 o 
   3   3   0     3235.18     3492.85     79.81 o 
   4   3   0      743.59      799.32      7.92 o 
   5   3   0      314.25      313.55      2.04 o 
   6   3   0        0.08        0.96      0.63 o 
   7   3   0      199.03      179.26      1.39 o 
   8   3   0        1.65        1.97      0.32 o 
   9   3   0        0.00        0.22      0.31 o 
  10   3   0       42.12       43.25      0.81 o 
  11   3   0        1.02        0.05      0.24 o 
   2   4   0      142.52      135.04      1.14 o 
   3   4   0      239.68      281.63      4.15 o 
   4   4   0     2884.10     3076.77     21.88 o 
   5   4   0        9.31       16.70      0.39 o 
   6   4   0       81.36       76.34      0.99 o 
   7   4   0       89.76       85.88      0.69 o 
   8   4   0        1.36        0.99      0.31 o 
   9   4   0       14.03       12.44      0.33 o 
  10   4   0       65.50       75.86      0.69 o 
  11   4   0        1.54        0.79      0.25 o 
   1   5   0     2977.42     3254.45     10.35 o 
   2   5   0      821.20      907.22      7.31 o 
   3   5   0      229.87      229.33      2.46 o 
   4   5   0      330.12      413.93      8.50 o 
   5   5   0       47.81       54.93      0.47 o 
   6   5   0        0.34        1.42      0.33 o 
   7   5   0        4.37        4.36      0.33 o 
   8   5   0        4.78        6.80      0.31 o 
   9   5   0      130.08      122.58      0.97 o 
  10   5   0        8.89       10.59      0.28 o 
  11   5   0        0.91        1.00      0.28 o 
   0   6   0      754.77      868.46     15.96 o 
   1   6   0      926.50      981.36     12.21 o 
   2   6   0     1069.09     1193.70     10.91 o 
   3   6   0      326.89      328.01      2.94 o 
   4   6   0      322.83      328.18      6.94 o 
   5   6   0        0.01        0.56      0.32 o 
   6   6   0      165.57      152.95      1.81 o 
   7   6   0       27.41       24.09      0.34 o 
   8   6   0        4.20        2.50      0.28 o 
   9   6   0      139.81      137.51      1.30 o 
  10   6   0       23.28       27.32      0.49 o 
  11   6   0        0.57        0.26      0.24 o 
   1   7   0      257.39      250.06      2.59 o 
   2   7   0      149.12      150.65      0.91 o 
   3   7   0      493.84      493.44      3.60 o 
   4   7   0      119.77      133.70      2.29 o 
   5   7   0      159.45      173.21      2.79 o 
   6   7   0      624.30      564.32      4.13 o 
   7   7   0        5.14        4.37      0.28 o 
   8   7   0       52.71       41.35      0.75 o 
   9   7   0       11.78       11.76      0.29 o 
  10   7   0        1.64        3.54      0.26 o 
   0   8   0     1377.81     1419.25     12.91 o 
   1   8   0       67.28       77.41      0.98 o 
   2   8   0        2.80        9.42      2.95 o 
   3   8   0       53.36       70.82      2.12 o 
   4   8   0      475.93      468.41     12.39 o 
   5   8   0        1.96        3.32      0.44 o 
   6   8   0       43.90       35.28      0.63 o 
   7   8   0       10.22        8.50      0.27 o 
   8   8   0        2.22        2.97      0.25 o 
   9   8   0       16.07       18.47      0.39 o 
  10   8   0       49.87       58.30      0.80 o 
   1   9   0       91.51       89.75      1.20 o 
   2   9   0        1.48        4.65      1.93 o 
   3   9   0        9.41       14.51      2.35 o 
   4   9   0       31.77       32.60      0.37 o 
   5   9   0      739.92      689.60      4.53 o 
   6   9   0       15.23       12.77      0.29 o 
   7   9   0       46.29       40.51      0.46 o 
   8   9   0       38.01       39.12      0.35 o 
   9   9   0       20.40       20.60      0.74 o 
  10   9   0       21.84       16.93      0.73 o 
   0  10   0      296.63      290.28      2.94 o 
   1  10   0      112.32      112.06      1.05 o 
   2  10   0       51.74       51.28      0.59 o 
   3  10   0       35.31       33.83      0.35 o 
   4  10   0        6.16        4.32      0.32 o 
   5  10   0       64.75       61.48      0.78 o 
   6  10   0       30.14       27.22      0.43 o 
   7  10   0        0.17        0.23      0.26 o 
   8  10   0        5.00        4.02      0.27 o 
   9  10   0        7.17        7.94      1.49 o 
   1  11   0       11.18       12.56      0.29 o 
   2  11   0      102.67       98.05      0.63 o 
   3  11   0        0.27        0.93      0.38 o 
   4  11   0       29.48       29.10      0.37 o 
   5  11   0       40.25       37.78      0.48 o 
   6  11   0        0.32        0.07      0.24 o 
   7  11   0        0.75        0.71      0.27 o 
   8  11   0       53.85       56.51      1.17 o 
   9  11   0        1.37        0.62      0.22 o 
   0  12   0       57.09       55.51      1.12 o 
   1  12   0       12.26       12.19      0.27 o 
   2  12   0        1.35        1.15      0.26 o 
   3  12   0        4.56        6.35      0.28 o 
   4  12   0       11.52        9.89      0.27 o 
   5  12   0        0.60        0.73      0.27 o 
   6  12   0        1.91        2.40      0.26 o 
   7  12   0       28.19       30.19      0.65 o 
   8  12   0       10.78        9.04      0.56 o 
   1  13   0       23.45       24.14      0.29 o 
   2  13   0       37.52       37.43      0.77 o 
   3  13   0      123.03      133.82      0.98 o 
   4  13   0       84.20       84.84      0.67 o 
   5  13   0       14.14       15.03      0.31 o 
   6  13   0        1.36        1.05      0.25 o 
   7  13   0        4.72        5.43      0.74 o 
   0  14   0       48.53       48.52      0.47 o 
   1  14   0       23.71       25.09      0.30 o 
   2  14   0       22.55       23.30      1.34 o 
   3  14   0       33.19       32.47      0.44 o 
   4  14   0        0.01        0.35      0.22 o 
   5  14   0        0.14        0.25      0.25 o 
   6  14   0        0.04        0.04      0.19 o 
   1  15   0        0.00        0.10      0.24 o 
   2  15   0        0.06        0.24      0.23 o 
   3  15   0        4.94        8.00      0.53 o 
   4  15   0        2.54        2.22      0.28 o 
   5  15   0       29.27       22.52      1.02 o 
   0  16   0       13.36       13.36      1.93 o 
   1  16   0       77.81       84.98      6.59 o 
   2  16   0       23.49       11.97      0.83 o 
   3  16   0        0.48        0.37      0.27 o 
 -11   0   1      178.34      198.02      2.77 o 
  -9   0   1        2.59        2.69      0.45 o 
  -7   0   1        0.01        0.69      0.52 o 
  -5   0   1     9527.34    10038.41     11.22 o 
  -3   0   1     1177.23     1281.62      8.26 o 
  -1   0   1     1952.40      824.29     10.63 o 
   3   0   1      708.75      777.72      8.18 o 
   5   0   1       42.21       33.00      0.68 o 
   7   0   1      286.67      271.18      1.94 o 
   9   0   1        0.10        0.19      0.40 o 
  11   0   1       73.18       85.93      1.12 o 
 -12   1   1        0.25        0.06      0.14 o 
 -11   1   1        1.35        1.27      0.40 o 
 -10   1   1        4.65        5.18      0.49 o 
  -9   1   1        1.72        1.80      0.28 o 
  -8   1   1        0.48        0.94      0.32 o 
  -7   1   1       83.93       81.44      0.58 o 
  -6   1   1      808.56      855.10      5.39 o 
  -5   1   1      273.11      266.76      3.59 o 
  -4   1   1      102.95      123.35      1.83 o 
  -3   1   1     2492.03     2633.59     13.17 o 
  -2   1   1     1010.94     1093.05     19.99 o 
  -1   1   1       35.52       33.90      0.71 o 
   0   1   1     2725.78      727.78    156.35 o 
   1   1   1        1.71       10.96      1.60 o 
   2   1   1     2170.91     2860.20     15.91 o 
   3   1   1      727.54      742.85      8.15 o 
   4   1   1       55.49       52.80      0.82 o 
   5   1   1        1.04        1.23      0.35 o 
   6   1   1        0.99        0.99      0.31 o 
   7   1   1      108.74      111.17      0.76 o 
   8   1   1       47.29       47.12      0.39 o 
   9   1   1       15.92       15.06      0.32 o 
  10   1   1       13.42       14.33      0.39 o 
  11   1   1       30.98       41.73      0.97 o 
  12   1   1        5.52        0.27      0.42 o 
 -11   2   1       33.50       43.26      0.92 o 
 -10   2   1        3.21        3.54      0.36 o 
  -9   2   1        3.10        4.24      0.35 o 
  -8   2   1        0.06        0.74      0.31 o 
  -7   2   1       11.88       13.57      0.35 o 
  -6   2   1      119.40      113.91      1.52 o 
  -5   2   1      372.55      409.53      3.32 o 
  -4   2   1      480.98      442.50      4.38 o 
  -3   2   1       40.64       45.65      2.39 o 
  -2   2   1      200.48      217.02      2.37 o 
  -1   2   1      536.58      530.99     20.40 o 
   0   2   1      713.04      770.56     10.00 o 
   2   2   1     1525.00     1593.08     32.89 o 
   3   2   1     1095.94     1162.46      7.89 o 
   4   2   1      612.31      672.80      5.72 o 
   5   2   1      358.70      380.20      2.09 o 
   6   2   1      631.42      624.73      6.10 o 
   7   2   1        2.79        4.04      0.32 o 
   8   2   1       43.21       43.17      0.38 o 
   9   2   1        1.20        1.37      0.32 o 
  10   2   1        0.31        0.58      0.33 o 
  11   2   1        0.24        0.58      0.43 o 
 -11   3   1       15.82       19.03      0.49 o 
 -10   3   1      141.84      136.15      6.26 o 
  -9   3   1        0.13        0.20      0.42 o 
  -8   3   1        2.41        2.68      0.32 o 
  -7   3   1       25.47       21.47      0.46 o 
  -6   3   1      146.86      139.97      0.71 o 
  -5   3   1      893.83      928.14      5.98 o 
  -4   3   1      758.34      798.78      6.13 o 
  -3   3   1     3999.79     4162.39     10.90 o 
   0   3   1     1493.30     1551.77      5.19 o 
   1   3   1        7.08        6.75      0.55 o 
   3   3   1       75.43       76.03      2.74 o 
   4   3   1      576.49      638.09     10.63 o 
   5   3   1       43.92       67.08      1.12 o 
   6   3   1        0.74        0.87      0.35 o 
   7   3   1        5.67        5.57      0.85 o 
   8   3   1        6.47        8.09      0.33 o 
   9   3   1       27.95       29.87      0.38 o 
  10   3   1       27.72       30.96      0.39 o 
  11   3   1        8.88        7.72      0.30 o 
 -11   4   1        9.42        8.05      0.38 o 
 -10   4   1       65.60       72.12      0.91 o 
  -9   4   1        1.25        1.29      0.30 o 
  -8   4   1        2.56        3.48      0.30 o 
  -7   4   1       89.28       92.65      1.54 o 
  -6   4   1       92.65       76.81      0.54 o 
  -5   4   1      910.27      901.99      8.55 o 
  -4   4   1      284.29      291.19      2.66 o 
  -3   4   1     1637.64     1726.13     27.25 o 
   0   4   1      225.09      236.95      9.71 o 
   1   4   1      374.77      375.35      1.97 o 
   2   4   1      770.99      815.63     10.37 o 
   3   4   1       30.99       21.13      0.46 o 
   4   4   1       20.86       16.61      0.44 o 
   5   4   1      265.52      254.22      2.52 o 
   6   4   1       64.54       56.92      0.72 o 
   7   4   1        0.21        0.57      0.30 o 
   8   4   1       81.10       73.12      0.53 o 
   9   4   1        1.99        1.71      0.31 o 
  10   4   1       13.87       15.30      0.35 o 
  11   4   1       31.08       35.47      1.66 o 
 -11   5   1        0.02       -0.04      0.31 o 
 -10   5   1       91.20       99.09      1.47 o 
  -9   5   1       79.98       76.91      0.90 o 
  -8   5   1        0.03        0.04      0.27 o 
  -7   5   1       32.87       32.62      0.56 o 
  -6   5   1       27.62       23.66      0.41 o 
  -5   5   1       58.67       54.10      1.58 o 
  -4   5   1       31.25       31.73      0.49 o 
  -3   5   1      648.71      679.27      4.31 o 
  -2   5   1       39.45       44.38      1.38 o 
  -1   5   1     1756.12     1926.54     32.63 o 
   0   5   1      287.37      283.95      2.53 o 
   1   5   1        3.16        5.24      0.51 o 
   2   5   1      629.75      670.50      7.51 o 
   3   5   1      427.71      433.44      2.72 o 
   4   5   1       79.87       88.62      0.62 o 
   5   5   1       67.79       64.32      0.92 o 
   6   5   1      101.07      103.42      1.00 o 
   7   5   1       37.34       38.14      0.42 o 
   8   5   1        2.45        3.00      0.33 o 
   9   5   1      102.69       98.48      1.06 o 
  10   5   1        0.30        0.72      0.24 o 
  11   5   1       10.94       12.86      1.17 o 
 -11   6   1       25.04       21.97      0.42 o 
 -10   6   1       98.15      107.48      3.22 o 
  -9   6   1       10.82       11.43      0.31 o 
  -8   6   1        5.03        4.52      0.26 o 
  -7   6   1       28.78       27.12      0.40 o 
  -6   6   1      176.13      177.86      1.28 o 
  -5   6   1        1.25        1.32      0.34 o 
  -4   6   1       66.57       71.47      1.96 o 
  -3   6   1     1304.52     1319.73      9.47 o 
  -2   6   1       58.50       58.19      0.66 o 
  -1   6   1        4.70        6.61      1.29 o 
   0   6   1        0.77       13.04      3.91 o 
   1   6   1     1463.75     1606.20     18.09 o 
   2   6   1       34.14       48.02      0.77 o 
   3   6   1      425.68      411.57      2.49 o 
   4   6   1       71.13       60.89      1.00 o 
   5   6   1       50.04       47.38      0.75 o 
   6   6   1       13.02       12.71      0.49 o 
   7   6   1      166.46      150.85      0.81 o 
   8   6   1      158.29      139.34      1.14 o 
   9   6   1       64.49       62.84      1.05 o 
  10   6   1       25.35       31.10      0.34 o 
  11   6   1       16.16       16.34      0.47 o 
 -10   7   1       21.64       23.18      1.09 o 
  -9   7   1        6.21        7.30      0.28 o 
  -8   7   1       68.10       60.58      0.53 o 
  -7   7   1       46.17       41.73      0.59 o 
  -6   7   1        6.77        7.64      0.30 o 
  -5   7   1      948.57      926.03      7.25 o 
  -4   7   1      113.09      113.96      0.86 o 
  -3   7   1      492.06      502.57      7.53 o 
  -2   7   1     1808.78     1823.94     11.04 o 
  -1   7   1      115.61      116.72      2.25 o 
   0   7   1      236.67      245.39      1.75 o 
   1   7   1      158.47      167.95      0.87 o 
   2   7   1      254.06      223.51      1.67 o 
   3   7   1      170.98      181.69      2.17 o 
   4   7   1       15.86       18.43      0.53 o 
   5   7   1      161.21      152.61      1.11 o 
   6   7   1        3.97        5.85      0.72 o 
   7   7   1       35.91       33.48      0.41 o 
   8   7   1       19.82       17.45      0.29 o 
   9   7   1        3.11        2.37      0.25 o 
  10   7   1       12.70       12.13      0.30 o 
 -10   8   1       78.67       80.08      9.84 o 
  -9   8   1        2.38        1.41      0.24 o 
  -8   8   1        6.98        6.53      0.25 o 
  -7   8   1       11.86       12.53      0.29 o 
  -6   8   1       27.04       24.38      0.43 o 
  -5   8   1       71.91       66.51      0.65 o 
  -4   8   1        1.78        1.94      0.40 o 
  -3   8   1      262.85      261.47      1.00 o 
  -2   8   1      559.66      565.56      4.32 o 
  -1   8   1      137.17      142.58      1.63 o 
   0   8   1      211.31      205.11      1.43 o 
   1   8   1       52.04       54.38      0.44 o 
   2   8   1      421.63      448.58      4.77 o 
   3   8   1       16.16       27.42      0.76 o 
   4   8   1       15.76       19.78      1.04 o 
   5   8   1        0.30        0.71      0.26 o 
   6   8   1      105.31      100.71      0.99 o 
   7   8   1        0.32        0.08      0.25 o 
   8   8   1        1.62        1.52      0.24 o 
   9   8   1        0.33        0.22      0.23 o 
  10   8   1        4.69        5.15      0.34 o 
 -10   9   1       17.93        8.76      3.98 o 
  -9   9   1        3.23        4.10      0.33 o 
  -8   9   1        2.76        2.64      0.24 o 
  -7   9   1        1.97        2.29      0.24 o 
  -6   9   1      177.12      170.38      1.44 o 
  -5   9   1      138.71      123.96      0.54 o 
  -4   9   1      127.53      119.39      1.45 o 
  -3   9   1      135.29      137.93      1.92 o 
  -2   9   1      213.48      190.09      1.93 o 
  -1   9   1        2.04        8.15      1.89 o 
   0   9   1       45.33       42.08      0.44 o 
   1   9   1      196.68      189.09      1.25 o 
   2   9   1      102.23      104.11      0.66 o 
   3   9   1       13.31       11.72      0.34 o 
   4   9   1       10.63       14.38      0.30 o 
   5   9   1        6.96       10.12      0.94 o 
   6   9   1      377.98      333.41      2.29 o 
   7   9   1       58.08       48.15      0.37 o 
   8   9   1       62.81       70.67      0.52 o 
   9   9   1        4.29        4.84      0.25 o 
  10   9   1        1.41        0.60      0.22 o 
  -9  10   1       14.04       16.88      3.36 o 
  -8  10   1        0.18        0.58      0.27 o 
  -7  10   1       83.06       85.71      0.93 o 
  -6  10   1        1.24        1.09      0.28 o 
  -5  10   1        0.16        0.68      0.29 o 
  -4  10   1       14.11       12.24      0.31 o 
  -3  10   1       10.37       10.51      0.32 o 
  -2  10   1       31.58       29.14      0.52 o 
  -1  10   1       69.75       66.68      0.47 o 
   0  10   1      318.55      320.49      2.17 o 
   1  10   1        0.23        1.84      0.70 o 
   2  10   1      211.91      198.30      1.31 o 
   3  10   1       74.10       70.21      0.71 o 
   4  10   1       10.13       14.18      0.33 o 
   5  10   1      156.95      130.97      1.31 o 
   6  10   1        0.98        0.88      0.26 o 
   7  10   1       69.04       66.00      0.76 o 
   8  10   1       39.26       44.20      0.47 o 
   9  10   1        1.04        2.31      0.25 o 
  -9  11   1        2.05        0.68      0.20 o 
  -8  11   1        0.13        0.19      0.27 o 
  -7  11   1       44.83       48.51      1.16 o 
  -6  11   1        9.55        9.45      0.28 o 
  -5  11   1      166.82      157.50      1.28 o 
  -4  11   1       19.76       20.35      0.35 o 
  -3  11   1       28.03       30.74      0.50 o 
  -2  11   1        4.63        3.23      0.26 o 
  -1  11   1       18.64       20.46      0.34 o 
   0  11   1       83.37       81.63      0.66 o 
   1  11   1        0.72        1.33      0.29 o 
   2  11   1        1.78        4.17      0.82 o 
   3  11   1       73.21       71.79      0.60 o 
   4  11   1       15.68       14.49      0.80 o 
   5  11   1        4.10        3.90      0.28 o 
   6  11   1       52.79       57.65      1.92 o 
   7  11   1        0.62        0.62      0.25 o 
   8  11   1        6.06        6.92      0.39 o 
   9  11   1        1.67        0.58      0.23 o 
  -8  12   1        2.16        1.97      0.96 o 
  -7  12   1        2.95        3.16      0.27 o 
  -6  12   1        8.14        9.77      0.31 o 
  -5  12   1       40.58       44.37      1.15 o 
  -4  12   1        2.35        2.38      0.25 o 
  -3  12   1       98.89       87.69      1.24 o 
  -2  12   1        0.74        0.34      0.26 o 
  -1  12   1       16.84       17.52      0.30 o 
   0  12   1      117.46      117.39      0.76 o 
   1  12   1       87.11       80.96      0.59 o 
   2  12   1        9.31        8.65      0.29 o 
   3  12   1        0.29        0.68      0.27 o 
   4  12   1        0.32        0.34      0.27 o 
   5  12   1       12.19       11.89      0.26 o 
   6  12   1        4.79        4.69      0.27 o 
   7  12   1       27.24       33.56      0.38 o 
   8  12   1       27.59       27.57      1.52 o 
  -7  13   1        9.50        8.68      0.60 o 
  -6  13   1       10.24       11.40      0.29 o 
  -5  13   1       16.88       19.57      0.44 o 
  -4  13   1       32.39       30.96      0.69 o 
  -3  13   1        0.19        0.44      0.24 o 
  -2  13   1       27.55       27.56      0.32 o 
  -1  13   1        0.00        0.41      0.25 o 
   0  13   1      132.94      132.57      0.87 o 
   1  13   1       13.88       12.51      0.27 o 
   2  13   1        2.76        3.42      0.23 o 
   3  13   1       12.69       15.51      0.34 o 
   4  13   1       13.72       14.39      0.28 o 
   5  13   1       10.98       12.36      0.55 o 
   6  13   1        0.29        0.60      0.24 o 
   7  13   1       22.91       19.94      2.76 o 
  -6  14   1        0.87        0.61      0.20 o 
  -5  14   1       35.80       46.68      2.30 o 
  -4  14   1       16.20       17.00      0.32 o 
  -3  14   1       85.45      103.74      2.09 o 
  -2  14   1       15.37       17.60      0.36 o 
  -1  14   1       48.13       55.01      0.70 o 
   0  14   1       30.66       32.71      0.31 o 
   1  14   1      109.24      122.12      0.85 o 
   2  14   1       88.53       93.35      1.81 o 
   3  14   1        3.65        4.33      0.26 o 
   4  14   1        6.76        5.90      0.25 o 
   5  14   1        6.99        8.58      0.28 o 
   6  14   1        4.58        4.60      0.55 o 
  -5  15   1       14.60       10.75      1.45 o 
  -4  15   1       91.13      105.98      5.26 o 
  -3  15   1      124.35      157.36      3.63 o 
  -2  15   1       17.52       23.37      0.32 o 
  -1  15   1       49.10       61.62      0.81 o 
   0  15   1       35.30       41.84      0.73 o 
   1  15   1       44.47       49.09      3.38 o 
   2  15   1        2.31        2.62      0.24 o 
   3  15   1      101.20      117.61      6.07 o 
   4  15   1       26.78       29.71      1.48 o 
   5  15   1       87.44       44.52      5.12 o 
  -3  16   1        0.13       -0.01      0.28 o 
  -2  16   1       38.08       32.29      2.46 o 
  -1  16   1        2.97        3.27      0.47 o 
   0  16   1       24.91       28.60      0.55 o 
   1  16   1        0.55        0.34      0.24 o 
   2  16   1        5.07        6.01      2.71 o 
   3  16   1      112.25       54.57     17.01 o 
 -12   0   2       58.15       16.90      0.83 o 
 -10   0   2      145.58      130.77      3.00 o 
  -8   0   2      114.59      107.75      0.79 o 
  -6   0   2      152.58      123.60      1.62 o 
  -4   0   2        7.39        8.21      0.54 o 
  -2   0   2     2341.65     2224.38     33.40 o 
   0   0   2       16.24       15.78      1.63 o 
   2   0   2      253.85      295.28      6.84 o 
   4   0   2        3.84        5.37      0.97 o 
   6   0   2      279.30      280.90      3.50 o 
   8   0   2       32.18       25.77      0.53 o 
  10   0   2       13.22       12.69      0.50 o 
 -12   1   2        3.35        1.31      0.27 o 
 -11   1   2       31.44       36.76      1.53 o 
 -10   1   2        0.06        0.23      0.29 o 
  -9   1   2        8.88        9.89      0.34 o 
  -8   1   2        0.86        1.03      0.32 o 
  -7   1   2       15.30       13.99      0.35 o 
  -6   1   2       20.47       25.60      0.41 o 
  -5   1   2        5.04        7.37      0.36 o 
  -4   1   2      643.66      691.17      6.50 o 
  -3   1   2        5.78        6.43      0.48 o 
  -1   1   2       50.61       50.62      0.99 o 
   1   1   2      739.26      774.58      5.08 o 
   3   1   2      868.22      938.34     47.17 o 
   4   1   2        2.86        2.28      0.42 o 
   5   1   2      105.77       93.29      2.42 o 
   6   1   2      117.85      124.59      1.37 o 
   7   1   2       14.04       13.05      0.33 o 
   8   1   2       65.20       60.89      0.46 o 
   9   1   2       15.00       14.12      0.35 o 
  10   1   2      166.72      182.13      2.62 o 
  11   1   2        7.83        9.39      0.48 o 
 -11   2   2        0.13        0.22      0.29 o 
 -10   2   2        8.25        7.35      0.33 o 
  -9   2   2       19.34       17.76      0.39 o 
  -8   2   2       51.24       53.23      1.10 o 
  -7   2   2       16.90       20.29      0.33 o 
  -6   2   2       35.33       35.20      0.64 o 
  -5   2   2       84.06       77.34      0.80 o 
  -4   2   2      108.78      100.39      1.70 o 
  -3   2   2        0.01        1.42      0.42 o 
   2   2   2     1478.01     1549.86     23.00 o 
   3   2   2       38.19       53.83      3.67 o 
   4   2   2       91.40       78.69      0.76 o 
   5   2   2       42.32       47.36      0.46 o 
   6   2   2        6.31        6.64      0.34 o 
   7   2   2      312.77      291.37      1.94 o 
   8   2   2       28.87       28.58      0.58 o 
   9   2   2        1.98        1.58      0.29 o 
  10   2   2       57.45       65.18      1.72 o 
  11   2   2       72.29       86.06     10.75 o 
 -11   3   2        0.01        0.13      0.27 o 
 -10   3   2        3.27        3.04      0.30 o 
  -9   3   2      271.72      245.67      1.90 o 
  -8   3   2      103.30       97.55      1.71 o 
  -7   3   2      227.01      214.41      4.05 o 
  -6   3   2      893.81      879.31     12.63 o 
  -5   3   2     1062.95     1135.45     12.95 o 
  -4   3   2     1243.83     1272.38     57.49 o 
  -3   3   2      194.93      201.72      4.36 o 
  -2   3   2     1151.06     1271.80      8.04 o 
  -1   3   2     1556.74     1646.45    215.96 o 
   0   3   2      257.13      297.28      2.45 o 
   2   3   2      108.56       90.79      2.29 o 
   3   3   2      403.09      441.80      3.49 o 
   4   3   2        0.98        3.82      0.41 o 
   5   3   2       25.13       24.06      0.43 o 
   6   3   2        0.25        0.22      0.37 o 
   7   3   2       42.15       42.52      0.48 o 
   8   3   2      239.06      226.83      1.95 o 
   9   3   2        0.86        0.93      0.29 o 
  10   3   2       38.62       46.07      0.46 o 
  11   3   2        0.43        0.46      0.35 o 
 -11   4   2        9.34       10.08      0.32 o 
 -10   4   2        5.38        4.79      0.56 o 
  -9   4   2       64.92       61.07      0.68 o 
  -8   4   2        3.53        3.65      0.29 o 
  -7   4   2      392.46      366.56      2.06 o 
  -6   4   2        6.85       10.45      1.14 o 
  -5   4   2      567.81      553.31      3.45 o 
  -4   4   2      100.77       88.43      1.46 o 
  -3   4   2     2656.96     2786.24     40.39 o 
  -2   4   2       96.57       92.22      1.77 o 
  -1   4   2       28.89       33.08      1.79 o 
   0   4   2      570.24      553.34      7.57 o 
   1   4   2      595.47      565.48      4.11 o 
   2   4   2      586.15      577.27      6.61 o 
   3   4   2        9.76       12.31      0.59 o 
   4   4   2      175.63      164.70      1.21 o 
   5   4   2        1.99        6.00      0.39 o 
   6   4   2       42.02       36.78      0.43 o 
   7   4   2       30.50       25.39      0.39 o 
   8   4   2        7.62        7.96      0.34 o 
   9   4   2        4.35        3.85      0.29 o 
  10   4   2        0.48        0.63      0.31 o 
  11   4   2       65.35       87.67      5.06 o 
 -11   5   2       11.70       11.93      3.14 o 
 -10   5   2       26.04       29.24      0.96 o 
  -9   5   2       18.08       18.35      0.30 o 
  -8   5   2        6.74        4.77      0.28 o 
  -7   5   2        4.60        3.86      0.29 o 
  -6   5   2        1.69        1.58      0.36 o 
  -5   5   2      102.13      104.42      2.08 o 
  -4   5   2      474.66      479.38      3.70 o 
  -3   5   2      368.99      337.22      2.67 o 
  -2   5   2       97.09      103.64      1.20 o 
  -1   5   2        5.67        8.03      0.49 o 
   0   5   2       14.50       76.20     18.86 o 
   1   5   2        0.18        1.22      0.39 o 
   2   5   2     5295.26     5623.58     11.95 o 
   3   5   2      215.13      222.01      3.41 o 
   4   5   2        2.17        3.84      0.38 o 
   5   5   2       21.16       15.38      0.61 o 
   6   5   2       11.60       12.87      0.35 o 
   7   5   2      127.31      122.21      0.85 o 
   8   5   2      549.00      515.38      5.16 o 
   9   5   2       28.28       30.71      0.44 o 
  10   5   2        9.61       14.50      0.34 o 
  11   5   2       73.54       70.53      1.20 o 
 -11   6   2        0.17        0.12      0.23 o 
 -10   6   2       54.65       68.12      3.24 o 
  -9   6   2       51.96       52.66      0.58 o 
  -8   6   2       45.17       41.24      0.36 o 
  -7   6   2        0.10        0.26      0.26 o 
  -6   6   2       96.32       91.24      0.91 o 
  -5   6   2        5.44        5.02      0.31 o 
  -4   6   2     1543.90     1593.61     14.94 o 
  -3   6   2     2489.81     2525.49     24.60 o 
  -2   6   2     1341.03     1328.82     19.19 o 
  -1   6   2       71.90       74.89      0.68 o 
   0   6   2       67.59       65.57      0.51 o 
   1   6   2     1195.74     1203.71     13.71 o 
   2   6   2       31.46       20.44      0.98 o 
   3   6   2      405.89      495.40      4.29 o 
   4   6   2       50.41       42.07      0.83 o 
   5   6   2      216.09      209.04      6.08 o 
   6   6   2        5.14        5.33      0.33 o 
   7   6   2       13.12        9.99      0.35 o 
   8   6   2      101.13       97.96      1.36 o 
   9   6   2        0.01        0.35      0.29 o 
  10   6   2       53.34       74.52      0.97 o 
  11   6   2      109.91       94.03      6.09 o 
 -10   7   2       53.55       62.40      6.06 o 
  -9   7   2       21.28       21.83      0.31 o 
  -8   7   2      126.60      128.51      1.58 o 
  -7   7   2       39.45       37.95      0.43 o 
  -6   7   2       94.23       87.65      0.77 o 
  -5   7   2       13.38       13.43      0.38 o 
  -4   7   2      108.91      112.81      1.61 o 
  -3   7   2     2847.73     2828.71     17.69 o 
  -2   7   2     1570.28     1576.10     17.23 o 
  -1   7   2      231.50      213.54      0.98 o 
   0   7   2       23.37       17.25      0.36 o 
   1   7   2      423.22      429.75      3.44 o 
   2   7   2      617.00      659.61      6.08 o 
   3   7   2      197.13      208.98      1.31 o 
   4   7   2        2.98        3.49      0.31 o 
   5   7   2       36.83       28.76      0.36 o 
   6   7   2      121.14      112.81      1.19 o 
   7   7   2      247.87      220.48      1.69 o 
   8   7   2       25.01       22.81      0.32 o 
   9   7   2        0.16        0.43      0.26 o 
  10   7   2       33.08       38.34      0.68 o 
 -10   8   2        0.28        0.11      0.34 o 
  -9   8   2        6.69        6.61      0.25 o 
  -8   8   2        5.29        5.55      0.24 o 
  -7   8   2       20.42       20.80      0.30 o 
  -6   8   2      103.80       97.35      0.86 o 
  -5   8   2       45.73       42.43      0.40 o 
  -4   8   2        5.30        6.28      0.31 o 
  -3   8   2      199.59      194.37      1.74 o 
  -2   8   2        0.46        0.70      0.42 o 
  -1   8   2       19.45       19.38      0.44 o 
   0   8   2        1.05        8.52      2.63 o 
   1   8   2      667.37      730.55      5.16 o 
   2   8   2      312.54      328.17      2.40 o 
   3   8   2      231.86      231.69      1.22 o 
   4   8   2       98.58      106.09      1.19 o 
   5   8   2       49.59       50.61      1.15 o 
   6   8   2       33.44       30.32      0.62 o 
   7   8   2      220.65      214.55      1.88 o 
   8   8   2        5.29        5.04      0.23 o 
   9   8   2        0.02        0.26      0.24 o 
  10   8   2        0.29        0.19      0.20 o 
 -10   9   2        0.07        0.27      0.35 o 
  -9   9   2        5.16        5.99      0.44 o 
  -8   9   2        4.62        4.54      0.26 o 
  -7   9   2        6.54        6.31      0.23 o 
  -6   9   2       54.94       46.39      0.47 o 
  -5   9   2      444.52      417.79      2.78 o 
  -4   9   2      359.70      320.65      3.71 o 
  -3   9   2        2.41        2.68      0.41 o 
  -2   9   2        3.51        3.31      0.32 o 
  -1   9   2      502.49      476.20      2.99 o 
   0   9   2      337.35      347.95      2.56 o 
   1   9   2      828.24      776.15      6.02 o 
   2   9   2      466.07      466.65      4.53 o 
   3   9   2        7.64        8.92      0.30 o 
   4   9   2        4.31        4.68      0.37 o 
   5   9   2        2.98        3.71      0.27 o 
   6   9   2       62.07       58.17      1.28 o 
   7   9   2      446.03      438.54      3.80 o 
   8   9   2        0.74        0.19      0.25 o 
   9   9   2        0.16        0.13      0.21 o 
  10   9   2        3.48        0.35      0.28 o 
  -9  10   2        0.75        0.34      0.25 o 
  -8  10   2        7.99        9.16      0.49 o 
  -7  10   2        0.31        0.18      0.24 o 
  -6  10   2       27.50       29.33      0.33 o 
  -5  10   2      178.69      165.94      2.00 o 
  -4  10   2      221.48      191.77      3.44 o 
  -3  10   2       61.55       51.09      1.65 o 
  -2  10   2       21.63       23.40      0.35 o 
  -1  10   2      127.35      129.02      1.62 o 
   0  10   2      166.43      147.21      1.28 o 
   1  10   2      136.50      130.05      1.28 o 
   2  10   2      103.27       99.15      0.88 o 
   3  10   2       32.07       28.90      0.73 o 
   4  10   2      186.32      170.45      1.23 o 
   5  10   2        0.51        1.33      0.26 o 
   6  10   2        8.86        8.20      0.30 o 
   7  10   2       13.32       11.83      0.48 o 
   8  10   2        0.35        0.41      0.25 o 
   9  10   2       12.99       17.88      0.58 o 
  -9  11   2        0.52        0.69      0.38 o 
  -8  11   2        0.34        0.06      0.28 o 
  -7  11   2        1.46        1.79      0.25 o 
  -6  11   2        0.97        1.08      0.27 o 
  -5  11   2      334.01      326.25      2.21 o 
  -4  11   2      262.15      245.47      1.74 o 
  -3  11   2       60.56       58.51      2.12 o 
  -2  11   2       63.00       59.21      0.46 o 
  -1  11   2      190.71      185.05      2.74 o 
   0  11   2       30.74       34.03      0.86 o 
   1  11   2      119.15      117.51      1.13 o 
   2  11   2       41.19       43.65      0.53 o 
   3  11   2        9.29       10.20      0.29 o 
   4  11   2        3.49        3.48      0.27 o 
   5  11   2        1.43        1.31      0.26 o 
   6  11   2       23.52       23.91      0.33 o 
   7  11   2       18.74       18.81      0.31 o 
   8  11   2        8.26        9.16      0.31 o 
  -8  12   2       13.23       11.25      1.07 o 
  -7  12   2        1.26        1.57      0.26 o 
  -6  12   2        7.44        7.15      0.29 o 
  -5  12   2       42.45       42.05      0.47 o 
  -4  12   2      181.90      193.88      0.94 o 
  -3  12   2       51.04       47.00      0.48 o 
  -2  12   2       28.36       25.59      0.31 o 
  -1  12   2        3.66        3.11      0.27 o 
   0  12   2       46.47       39.45      0.33 o 
   1  12   2      221.54      212.38      1.42 o 
   2  12   2      462.62      433.41      2.44 o 
   3  12   2        0.01        0.16      0.24 o 
   4  12   2       35.04       35.64      0.67 o 
   5  12   2       10.45        7.98      0.26 o 
   6  12   2       20.63       21.74      0.78 o 
   7  12   2       15.72       17.79      0.52 o 
   8  12   2       54.72       50.79      2.80 o 
  -7  13   2        0.11       -0.03      0.16 o 
  -6  13   2        9.57       12.76      0.60 o 
  -5  13   2       14.27       16.71      0.28 o 
  -4  13   2       75.84       78.91      0.69 o 
  -3  13   2        0.09        0.28      0.24 o 
  -2  13   2      142.55      150.66      1.62 o 
  -1  13   2       76.75       73.87      0.41 o 
   0  13   2        4.40        4.00      0.25 o 
   1  13   2       72.67       68.36      0.53 o 
   2  13   2       57.96       51.06      0.46 o 
   3  13   2        7.59        7.57      0.24 o 
   4  13   2        1.61        1.83      0.25 o 
   5  13   2       49.58       55.61      4.26 o 
   6  13   2       43.27       53.21      1.02 o 
   7  13   2       10.74        6.62      1.28 o 
  -6  14   2        1.91        1.47      0.29 o 
  -5  14   2        3.71        4.21      0.28 o 
  -4  14   2       99.10      127.16      3.53 o 
  -3  14   2        9.30        9.59      0.75 o 
  -2  14   2      152.26      169.54      9.31 o 
  -1  14   2        0.24        0.40      0.25 o 
   0  14   2        0.02        0.19      0.25 o 
   1  14   2       87.60       98.69      0.61 o 
   2  14   2        0.97        0.56      0.23 o 
   3  14   2       23.17       23.10      0.50 o 
   4  14   2       18.30       19.82      0.51 o 
   5  14   2        1.20        1.71      0.24 o 
   6  14   2        1.72        0.71      0.20 o 
  -5  15   2        9.42        4.26      0.78 o 
  -4  15   2       50.29       66.70      1.15 o 
  -3  15   2       34.12       45.45      0.89 o 
  -2  15   2      112.36      136.04      2.42 o 
  -1  15   2       20.77       25.70      0.75 o 
   0  15   2       40.33       45.06      0.85 o 
   1  15   2       11.00       11.77      0.45 o 
   2  15   2        6.33        7.03      0.53 o 
   3  15   2        0.15        0.27      0.22 o 
   4  15   2        0.45        0.36      0.22 o 
   5  15   2        0.13        0.11      0.15 o 
  -3  16   2        0.95        0.17      0.19 o 
  -2  16   2      196.55      155.17     23.24 o 
  -1  16   2       21.67       22.19      2.76 o 
   0  16   2        7.47        7.10      0.89 o 
   1  16   2        1.30        0.91      0.25 o 
   2  16   2       11.00        7.65      2.97 o 
   3  16   2        0.46        0.23      0.25 o 
 -11   0   3        0.30        0.31      0.39 o 
  -9   0   3        0.35        0.05      0.47 o 
  -7   0   3       71.58       73.95      1.68 o 
  -5   0   3      236.08      236.70      3.56 o 
  -3   0   3     1627.10     1717.13     39.02 o 
  -1   0   3      404.38      372.81      7.50 o 
   3   0   3     1789.74     1812.52     64.93 o 
   5   0   3      144.01      141.11      0.79 o 
   7   0   3       45.61       41.93      0.53 o 
   9   0   3       93.20      100.42      0.87 o 
  11   0   3        1.23        1.24      0.54 o 
 -11   1   3        6.36        7.19      0.74 o 
 -10   1   3        1.74        1.45      0.29 o 
  -9   1   3       98.28       89.29      1.65 o 
  -8   1   3       20.49       18.53      0.36 o 
  -7   1   3      528.07      506.16      5.92 o 
  -6   1   3       12.12       15.85      0.40 o 
  -5   1   3      276.78      309.04      2.03 o 
  -4   1   3      490.60      474.75      7.13 o 
  -3   1   3      679.93      726.79      5.91 o 
  -2   1   3     2647.02     2759.51     13.81 o 
  -1   1   3      211.66      257.91      2.84 o 
   0   1   3     1073.96     1082.41     16.70 o 
   2   1   3      334.50      321.15      2.90 o 
   3   1   3     1026.92     1109.53      9.94 o 
   4   1   3       19.37       15.70      2.13 o 
   5   1   3      456.83      456.98      3.35 o 
   6   1   3       17.69       19.31      0.44 o 
   7   1   3        0.15        0.50      0.29 o 
   8   1   3       24.67       25.97      0.36 o 
   9   1   3       28.21       32.81      0.39 o 
  10   1   3       52.65       65.12      0.76 o 
  11   1   3       29.60       30.95      1.80 o 
 -11   2   3        7.81        7.27      0.38 o 
 -10   2   3       14.57       13.52      0.46 o 
  -9   2   3       11.48        8.14      0.37 o 
  -8   2   3        5.90        4.36      0.36 o 
  -7   2   3        8.21        6.89      0.33 o 
  -6   2   3       32.71       36.73      0.48 o 
  -5   2   3      162.43      135.77      1.86 o 
  -4   2   3      891.14      880.99     10.26 o 
  -3   2   3     1602.54     1804.50     14.41 o 
  -2   2   3      188.41      222.63      1.83 o 
  -1   2   3       27.15       35.65      4.02 o 
   0   2   3     1361.77     1507.14     74.97 o 
   1   2   3     2111.06     2230.48      9.60 o 
   2   2   3      914.97     1003.16     33.90 o 
   3   2   3      362.16      386.96      1.74 o 
   4   2   3      131.16      149.20      2.51 o 
   5   2   3      463.23      487.99      4.18 o 
   6   2   3      250.91      250.50      1.08 o 
   7   2   3      383.58      346.77      2.92 o 
   8   2   3      437.72      422.38      3.70 o 
   9   2   3        0.31        0.34      0.29 o 
  10   2   3       92.20      111.58      1.02 o 
  11   2   3        7.00        7.29      0.63 o 
 -11   3   3       12.72       13.34      0.40 o 
 -10   3   3       33.14       30.03      0.65 o 
  -9   3   3        3.06        2.88      0.30 o 
  -8   3   3      347.57      312.04      2.20 o 
  -7   3   3      185.88      177.70      2.02 o 
  -6   3   3      189.15      176.91      2.61 o 
  -5   3   3       52.05       44.04      0.75 o 
  -4   3   3     1658.04     1714.47     25.64 o 
  -3   3   3      782.35      738.02     13.16 o 
  -1   3   3      709.53      802.25     20.31 o 
   0   3   3      448.39      471.28      9.68 o 
   1   3   3      478.01      532.50      7.09 o 
   3   3   3      100.97       85.69      0.88 o 
   4   3   3      143.83      120.49      1.34 o 
   5   3   3        9.98       11.50      0.39 o 
   6   3   3       69.88       69.31      0.82 o 
   7   3   3       26.49       23.26      0.36 o 
   8   3   3      163.57      163.66      1.40 o 
   9   3   3      467.93      490.78      3.16 o 
  10   3   3        0.32        0.32      0.30 o 
  11   3   3        0.42        0.39      0.38 o 
 -11   4   3        5.55        4.52      0.30 o 
 -10   4   3       23.45       31.54      0.41 o 
  -9   4   3        5.94        6.80      0.29 o 
  -8   4   3       29.98       35.16      0.50 o 
  -7   4   3      106.66       98.87      0.85 o 
  -6   4   3       32.42       27.80      0.77 o 
  -5   4   3      296.26      275.92      2.98 o 
  -4   4   3        1.08        7.70      0.36 o 
  -3   4   3      463.26      502.49      3.43 o 
  -2   4   3      305.51      372.42      2.45 o 
  -1   4   3     2047.97     2198.83    143.91 o 
   0   4   3      338.00      322.80      5.42 o 
   1   4   3       11.11       10.22      0.87 o 
   2   4   3      140.18      119.88      2.71 o 
   3   4   3      125.17      120.97      0.90 o 
   4   4   3        0.34        0.23      0.36 o 
   5   4   3      187.45      182.91      4.51 o 
   6   4   3      227.20      212.62      1.98 o 
   7   4   3        2.69        4.08      0.34 o 
   8   4   3        2.59        3.98      0.45 o 
   9   4   3       83.52       88.84      0.64 o 
  10   4   3        2.25        1.64      0.33 o 
  11   4   3        0.08        0.35      0.29 o 
 -11   5   3        1.25        0.15      0.48 o 
 -10   5   3        7.47        7.24      0.31 o 
  -9   5   3      153.42      152.25      1.56 o 
  -8   5   3        0.66        1.07      0.40 o 
  -7   5   3       37.32       31.59      0.44 o 
  -6   5   3       54.46       44.25      0.35 o 
  -5   5   3      382.73      341.19      3.69 o 
  -4   5   3     1029.35      981.69      7.49 o 
  -3   5   3     1345.90     1360.63     14.76 o 
  -2   5   3      455.63      473.58      4.65 o 
  -1   5   3        0.06        2.78      0.57 o 
   0   5   3       14.57       17.81      0.48 o 
   1   5   3       20.45       26.03      0.46 o 
   2   5   3     1067.17     1096.98      9.97 o 
   3   5   3     1230.91     1338.26     11.98 o 
   4   5   3      197.91      213.68      2.62 o 
   5   5   3      438.18      450.82     20.89 o 
   6   5   3       44.76       40.77      0.91 o 
   7   5   3      138.48      125.85      1.10 o 
   8   5   3       86.18       83.15      0.89 o 
   9   5   3        0.21        0.35      0.26 o 
  10   5   3        3.46        6.82      0.43 o 
  11   5   3        6.60        5.04      0.48 o 
 -11   6   3       11.13        7.89      0.55 o 
 -10   6   3       48.62       59.00      0.86 o 
  -9   6   3      182.61      200.91      1.99 o 
  -8   6   3      142.78      128.11      1.77 o 
  -7   6   3      157.14      140.38      0.97 o 
  -6   6   3      101.02       94.72      1.10 o 
  -5   6   3      335.60      308.94      1.67 o 
  -4   6   3      480.72      441.56      5.26 o 
  -3   6   3     5477.06     5930.02     89.95 o 
  -2   6   3      198.88      202.51      1.99 o 
  -1   6   3      510.70      506.31      5.87 o 
   0   6   3       12.82       13.22      0.41 o 
   1   6   3      266.71      298.78      2.02 o 
   2   6   3      867.95      926.42      8.24 o 
   3   6   3      999.06      951.54      9.37 o 
   4   6   3       71.46       80.63      0.65 o 
   5   6   3       49.81       50.45      0.69 o 
   6   6   3      623.96      583.82      4.43 o 
   7   6   3      388.18      355.04      3.10 o 
   8   6   3        2.68        3.22      0.32 o 
   9   6   3        0.25        0.06      0.28 o 
  10   6   3       57.05       72.24      1.57 o 
 -10   7   3       11.04       11.63      0.49 o 
  -9   7   3        0.31        0.51      0.25 o 
  -8   7   3      145.84      147.67      1.28 o 
  -7   7   3       80.29       72.15      0.72 o 
  -6   7   3       30.14       24.94      0.34 o 
  -5   7   3       40.63       36.40      0.67 o 
  -4   7   3      605.33      555.22      5.75 o 
  -3   7   3      301.31      272.99      2.86 o 
  -2   7   3      186.41      177.39      2.34 o 
  -1   7   3        5.89        6.34      0.35 o 
   0   7   3       73.41       71.20      1.05 o 
   1   7   3      115.69      129.62      1.55 o 
   2   7   3      782.42      815.37      7.44 o 
   3   7   3       49.01       41.37      0.64 o 
   4   7   3       14.56       17.54      0.35 o 
   5   7   3       42.36       43.50      0.78 o 
   6   7   3        6.39        7.11      0.32 o 
   7   7   3        1.00        1.22      0.26 o 
   8   7   3       90.17       93.90      0.47 o 
   9   7   3        3.67        3.27      0.28 o 
  10   7   3       90.05      112.70      2.81 o 
 -10   8   3       14.68       19.37      0.63 o 
  -9   8   3       30.23       31.81      0.54 o 
  -8   8   3       55.61       58.13      0.52 o 
  -7   8   3       48.44       47.15      0.36 o 
  -6   8   3       40.24       37.67      0.35 o 
  -5   8   3      387.07      344.05      2.43 o 
  -4   8   3       73.66       63.74      0.44 o 
  -3   8   3        6.50        5.51      0.40 o 
  -2   8   3       93.38       92.62      1.34 o 
  -1   8   3       70.23       59.18      1.64 o 
   0   8   3      136.24      157.46      3.39 o 
   1   8   3      201.64      225.97      5.58 o 
   2   8   3        1.79        2.11      0.35 o 
   3   8   3       61.62       58.13      0.43 o 
   4   8   3        1.44        1.68      0.40 o 
   5   8   3        0.02       -0.19      0.29 o 
   6   8   3       15.41       14.36      0.32 o 
   7   8   3        2.28        3.90      0.25 o 
   8   8   3        5.33        5.22      0.39 o 
   9   8   3        2.51        3.37      0.23 o 
  10   8   3       19.57       15.41      4.60 o 
  -9   9   3        5.10        6.22      0.80 o 
  -8   9   3        4.99        4.78      0.27 o 
  -7   9   3        0.06        0.44      0.27 o 
  -6   9   3        4.65        4.10      0.29 o 
  -5   9   3       25.24       26.16      0.38 o 
  -4   9   3     1351.32     1255.04      8.52 o 
  -3   9   3      182.74      182.91      2.08 o 
  -2   9   3       30.51       25.67      0.86 o 
  -1   9   3       19.76       21.70      0.46 o 
   0   9   3      718.96      707.14      3.74 o 
   1   9   3      559.87      542.01      3.97 o 
   2   9   3      371.49      375.95      3.28 o 
   3   9   3      105.44       96.60      0.68 o 
   4   9   3        7.08        6.54      0.26 o 
   5   9   3        3.12        2.52      0.25 o 
   6   9   3        0.14        0.39      0.23 o 
   7   9   3       72.03       79.80      1.03 o 
   8   9   3        1.20        0.75      0.25 o 
   9   9   3        8.44       10.43      0.69 o 
  -9  10   3       12.33       10.46      0.70 o 
  -8  10   3        1.81        1.84      0.27 o 
  -7  10   3        9.06       10.23      0.29 o 
  -6  10   3        9.75        9.86      0.30 o 
  -5  10   3      181.81      168.46      1.23 o 
  -4  10   3     1943.67     1803.92     12.80 o 
  -3  10   3      111.47       99.54      0.89 o 
  -2  10   3      188.00      162.93      0.96 o 
  -1  10   3       67.98       58.02      0.42 o 
   0  10   3        3.33        4.72      0.30 o 
   1  10   3      371.81      375.29      2.82 o 
   2  10   3       45.48       42.58      0.59 o 
   3  10   3       18.00       17.24      0.31 o 
   4  10   3        5.07        3.28      0.28 o 
   5  10   3        0.16        0.27      0.29 o 
   6  10   3      203.60      198.56      2.67 o 
   7  10   3        0.48        0.80      0.27 o 
   8  10   3       39.76       49.16      1.16 o 
   9  10   3        7.87        6.78      0.54 o 
  -8  11   3        1.21        0.72      0.27 o 
  -7  11   3        0.62        0.25      0.24 o 
  -6  11   3        0.02        0.07      0.26 o 
  -5  11   3       48.25       41.86      0.50 o 
  -4  11   3      238.19      217.52      2.69 o 
  -3  11   3      313.28      276.99      2.40 o 
  -2  11   3      383.35      356.89      4.81 o 
  -1  11   3       34.38       31.84      0.37 o 
   0  11   3       80.15       78.22      0.90 o 
   1  11   3        5.44        5.83      0.29 o 
   2  11   3       95.57       94.52      1.08 o 
   3  11   3       18.00       13.04      0.28 o 
   4  11   3        0.54        0.98      0.27 o 
   5  11   3       11.20        9.46      0.29 o 
   6  11   3        9.83       12.05      0.30 o 
   7  11   3       43.80       53.86      1.51 o 
   8  11   3        2.44        1.42      0.24 o 
  -8  12   3        2.83        0.99      0.23 o 
  -7  12   3        6.43        8.33      0.76 o 
  -6  12   3       65.28       73.34      0.45 o 
  -5  12   3        1.09        1.82      0.27 o 
  -4  12   3      427.32      417.57      4.22 o 
  -3  12   3      842.38      828.16      6.58 o 
  -2  12   3       35.09       35.63      0.55 o 
  -1  12   3       16.20       15.53      0.46 o 
   0  12   3      390.81      377.10      3.02 o 
   1  12   3        0.64        0.54      0.26 o 
   2  12   3       99.58       99.28      0.57 o 
   3  12   3       68.22       61.83      0.42 o 
   4  12   3        0.16        0.07      0.25 o 
   5  12   3        0.92        0.52      0.26 o 
   6  12   3       81.08       91.99      1.46 o 
   7  12   3        8.82       11.36      0.28 o 
   8  12   3        4.08        2.63      0.27 o 
  -7  13   3        4.35        4.90      0.66 o 
  -6  13   3       40.17       44.24      1.88 o 
  -5  13   3       32.50       30.95      1.37 o 
  -4  13   3       95.55      106.26      1.23 o 
  -3  13   3      187.93      196.37      2.00 o 
  -2  13   3      183.68      189.21      1.42 o 
  -1  13   3      142.13      134.48      1.08 o 
   0  13   3        3.03        3.61      0.25 o 
   1  13   3        3.99        3.70      0.23 o 
   2  13   3       78.96       82.35      0.41 o 
   3  13   3        3.11        1.74      0.24 o 
   4  13   3        2.41        2.82      0.26 o 
   5  13   3        6.37        9.21      0.41 o 
   6  13   3       18.34       20.24      3.37 o 
   7  13   3        0.73        0.17      0.19 o 
  -6  14   3       54.94       37.47      2.53 o 
  -5  14   3       25.26       29.42      1.15 o 
  -4  14   3       30.07       37.82      1.02 o 
  -3  14   3      240.86      285.02      4.45 o 
  -2  14   3       50.41       56.68      1.16 o 
  -1  14   3        6.25        5.43      0.26 o 
   0  14   3       35.02       36.16      0.82 o 
   1  14   3       63.65       74.15      1.26 o 
   2  14   3        2.18        2.41      0.22 o 
   3  14   3      142.37      154.94      6.94 o 
   4  14   3        0.73        1.27      0.24 o 
   5  14   3        0.00        0.09      0.22 o 
   6  14   3        2.48        1.94      0.30 o 
  -4  15   3       18.48       19.25      2.40 o 
  -3  15   3        3.64        6.19      0.25 o 
  -2  15   3       49.59       64.18      1.07 o 
  -1  15   3       27.03       30.87      0.93 o 
   0  15   3       27.97       32.49      0.52 o 
   1  15   3       30.61       34.70      1.02 o 
   2  15   3        1.29        0.95      0.28 o 
   3  15   3        2.10        2.30      0.29 o 
   4  15   3        1.43        1.37      0.28 o 
  -2  16   3       37.56       18.75      2.04 o 
  -1  16   3        5.89        5.13      1.11 o 
   0  16   3        0.97        0.45      0.30 o 
   2  16   3        1.11        0.18      0.20 o 
 -10   0   4        0.60        0.42      0.48 o 
  -8   0   4       17.43       18.34      0.48 o 
  -6   0   4       46.26       56.39      2.34 o 
  -4   0   4       30.02       34.96      0.59 o 
  -2   0   4     1568.72     1633.40     39.50 o 
   2   0   4      222.25      226.02      5.10 o 
   4   0   4      499.99      559.94      3.23 o 
   6   0   4        0.13        0.07      0.39 o 
   8   0   4     1120.78     1066.83      4.89 o 
  10   0   4       99.31      109.90      0.86 o 
 -11   1   4        4.05        4.82      0.56 o 
 -10   1   4       18.68       16.62      0.39 o 
  -9   1   4       21.62       22.07      0.60 o 
  -8   1   4       68.60       63.70      1.04 o 
  -7   1   4       14.26       15.40      0.34 o 
  -6   1   4       13.80       13.04      0.44 o 
  -5   1   4       92.54       82.62      0.87 o 
  -4   1   4      468.27      477.99      1.86 o 
  -3   1   4       72.52       83.89      0.72 o 
  -2   1   4       48.74       60.33      0.69 o 
  -1   1   4      409.10      370.10      9.28 o 
   0   1   4      519.06      546.27      5.91 o 
   1   1   4      340.70      381.52      4.29 o 
   2   1   4     2557.01     2789.53     37.50 o 
   3   1   4        0.03        1.18      0.42 o 
   4   1   4     1438.99     1596.80     13.42 o 
   5   1   4       38.83       41.63      0.40 o 
   6   1   4       40.72       37.42      0.38 o 
   7   1   4       75.22       72.46      0.50 o 
   8   1   4      185.07      186.03      1.99 o 
   9   1   4       57.85       52.84      0.64 o 
  10   1   4        0.41        0.40      0.28 o 
  11   1   4        6.94        1.73      0.59 o 
 -11   2   4        1.47        1.44      0.33 o 
 -10   2   4       85.07       85.67      1.88 o 
  -9   2   4       18.23       15.88      0.59 o 
  -8   2   4       82.78       78.92      0.88 o 
  -7   2   4      200.75      184.39      1.64 o 
  -6   2   4       11.73       13.98      0.37 o 
  -5   2   4       60.61       69.57      0.81 o 
  -4   2   4       36.71       43.35      1.31 o 
  -3   2   4       40.14       46.28      2.81 o 
  -2   2   4        0.00        0.83      0.44 o 
  -1   2   4       19.22       29.87      0.51 o 
   0   2   4      312.93      331.40      2.60 o 
   1   2   4      193.40      200.27      9.99 o 
   2   2   4     1710.50     1897.30     25.22 o 
   3   2   4     3520.10     4101.87     74.95 o 
   4   2   4        0.79        0.94      0.35 o 
   5   2   4        2.97        4.56      0.38 o 
   6   2   4      256.46      242.74      2.14 o 
   7   2   4       30.22       31.77      0.39 o 
   8   2   4       57.55       56.46      0.70 o 
   9   2   4      167.46      185.49      1.84 o 
  10   2   4       30.14       34.48      0.41 o 
  11   2   4        0.66       -0.03      0.38 o 
 -11   3   4        1.03        1.01      0.28 o 
 -10   3   4        8.78       12.57      0.41 o 
  -9   3   4      104.59       93.88      2.01 o 
  -8   3   4       10.34        9.89      0.35 o 
  -7   3   4      137.30      129.77      1.51 o 
  -6   3   4      163.84      148.31      1.57 o 
  -5   3   4        0.91        2.07      0.37 o 
  -4   3   4     1552.96     1701.76     17.34 o 
  -3   3   4      302.48      323.13      3.58 o 
  -2   3   4      293.06      289.12      2.79 o 
  -1   3   4        0.64        0.91      0.44 o 
   0   3   4      325.03      325.08      3.71 o 
   1   3   4      507.74      521.24      5.87 o 
   2   3   4      202.67      186.99      3.26 o 
   3   3   4     2003.42     2096.50     15.54 o 
   4   3   4      452.93      510.10      7.42 o 
   5   3   4      182.52      161.84      1.46 o 
   6   3   4       47.21       43.81      0.63 o 
   7   3   4      126.65      123.84      1.33 o 
   8   3   4       64.21       69.97      0.64 o 
   9   3   4      695.11      733.33      8.71 o 
  10   3   4        0.99        0.99      0.34 o 
  11   3   4        0.08        0.08      0.35 o 
 -10   4   4       20.32       25.26      0.38 o 
  -9   4   4        3.02        2.31      0.31 o 
  -8   4   4      191.98      178.37      1.45 o 
  -7   4   4      162.87      150.77      1.33 o 
  -6   4   4       38.87       33.40      0.68 o 
  -5   4   4      611.16      574.83      5.15 o 
  -4   4   4      333.69      324.54      3.46 o 
  -3   4   4     1612.29     1778.02     17.68 o 
  -2   4   4      650.48      696.06      3.91 o 
  -1   4   4        6.06       10.70      0.43 o 
   0   4   4        6.95        7.58      0.44 o 
   1   4   4       50.33       58.93      0.72 o 
   2   4   4      590.64      672.56      9.03 o 
   3   4   4      518.22      447.80      3.52 o 
   4   4   4      274.43      303.98      3.25 o 
   5   4   4       12.60       12.16      0.49 o 
   6   4   4       26.29       24.24      0.38 o 
   7   4   4        5.13        3.82      0.31 o 
   8   4   4      147.80      143.77      2.14 o 
   9   4   4      177.85      191.38      1.91 o 
  10   4   4       96.87      113.17      6.84 o 
  11   4   4        4.39        4.30      0.57 o 
 -11   5   4        0.04       -0.03      0.43 o 
 -10   5   4       30.72       34.58      0.54 o 
  -9   5   4      158.19      155.66      3.46 o 
  -8   5   4      233.05      207.80      2.28 o 
  -7   5   4      391.27      348.47      3.20 o 
  -6   5   4       78.57       72.07      0.67 o 
  -5   5   4        6.97       13.33      2.10 o 
  -4   5   4       79.06       66.74      0.89 o 
  -3   5   4       49.80       50.99      1.00 o 
  -2   5   4       37.78       40.34      0.72 o 
  -1   5   4     1925.05     2080.77     19.72 o 
   0   5   4      714.80      813.56      6.07 o 
   1   5   4      903.78     1008.98      6.01 o 
   2   5   4     1087.22     1152.65     12.17 o 
   3   5   4      774.34      764.42      6.36 o 
   4   5   4       99.75       99.44      1.31 o 
   5   5   4      217.79      204.15      2.72 o 
   6   5   4       73.46       64.53      1.11 o 
   7   5   4        8.26        8.12      0.48 o 
   8   5   4      106.10      106.91      1.19 o 
   9   5   4       47.07       50.88      0.52 o 
  10   5   4       46.68       56.14      1.19 o 
  11   5   4        7.72        2.60      1.55 o 
 -10   6   4        6.29        8.58      0.35 o 
  -9   6   4       37.29       40.47      1.12 o 
  -8   6   4       37.99       45.54      0.53 o 
  -7   6   4       22.35       18.74      0.33 o 
  -6   6   4      591.07      536.06      3.33 o 
  -5   6   4       45.66       41.75      0.68 o 
  -4   6   4       36.40       46.79      0.45 o 
  -3   6   4      199.01      192.21      1.33 o 
  -2   6   4      198.90      203.06      1.95 o 
  -1   6   4      728.14      774.47      7.08 o 
   0   6   4      789.76      848.05      7.81 o 
   1   6   4      282.85      292.40      1.75 o 
   2   6   4       16.95       18.13      0.37 o 
   3   6   4      228.18      222.54      1.95 o 
   4   6   4      523.89      508.36      5.58 o 
   5   6   4      179.52      186.81      1.84 o 
   6   6   4      582.13      541.94      3.74 o 
   7   6   4      172.76      167.35      2.97 o 
   8   6   4        2.72        2.89      0.28 o 
   9   6   4        0.02        0.41      0.25 o 
  10   6   4        7.75       11.18      0.33 o 
 -10   7   4        1.54        1.69      0.39 o 
  -9   7   4        1.02        0.37      0.26 o 
  -8   7   4        0.52        0.53      0.25 o 
  -7   7   4        4.47        4.07      0.27 o 
  -6   7   4        6.27        6.19      0.31 o 
  -5   7   4        6.35        6.88      0.33 o 
  -4   7   4       39.71       35.38      0.40 o 
  -3   7   4      165.33      145.58      3.60 o 
  -2   7   4      131.96      136.72      1.78 o 
  -1   7   4      171.67      174.21      1.89 o 
   0   7   4       64.56       76.65      0.73 o 
   1   7   4      104.88      123.87      1.30 o 
   2   7   4       10.12        8.79      0.33 o 
   3   7   4       18.42       20.34      0.38 o 
   4   7   4        7.43        8.13      0.36 o 
   5   7   4      123.56      119.80      1.89 o 
   6   7   4        2.90        1.42      0.30 o 
   7   7   4       95.85       94.37      1.31 o 
   8   7   4       30.91       29.92      0.38 o 
   9   7   4        1.15        1.16      0.25 o 
  10   7   4        1.98        1.70      0.28 o 
 -10   8   4       18.95       17.57      0.70 o 
  -9   8   4       10.29       15.00      0.78 o 
  -8   8   4       28.88       29.56      0.46 o 
  -7   8   4      283.91      264.29      2.67 o 
  -6   8   4      190.69      172.94      1.80 o 
  -5   8   4       98.10       89.84      1.35 o 
  -4   8   4      434.13      384.97      2.60 o 
  -3   8   4        2.51        2.01      0.34 o 
  -2   8   4       31.35       23.54      0.60 o 
  -1   8   4      116.58       99.23      0.71 o 
   0   8   4      139.64      143.82      1.46 o 
   1   8   4       37.98       39.67      0.68 o 
   2   8   4       39.22       35.89      0.34 o 
   3   8   4       43.89       39.28      0.38 o 
   4   8   4       17.76       16.80      0.31 o 
   5   8   4       95.12       91.65      1.05 o 
   6   8   4        6.54        5.07      0.28 o 
   7   8   4      108.11      105.34      1.06 o 
   8   8   4       21.10       24.49      0.30 o 
   9   8   4       31.21       38.03      1.90 o 
  10   8   4        7.81        4.27      0.43 o 
  -9   9   4       29.27       31.91      4.19 o 
  -8   9   4        5.67        5.16      0.29 o 
  -7   9   4        0.17        0.12      0.26 o 
  -6   9   4        3.02        7.00      1.84 o 
  -5   9   4     1196.14     1115.70     11.33 o 
  -4   9   4      187.15      171.28      1.35 o 
  -3   9   4      264.89      238.24      2.37 o 
  -2   9   4      402.73      350.45      2.17 o 
  -1   9   4      333.05      312.83      3.03 o 
   0   9   4       48.02       49.41      0.47 o 
   1   9   4       61.70       62.50      1.00 o 
   2   9   4        2.83        4.95      1.31 o 
   3   9   4        7.34        6.42      0.29 o 
   4   9   4       55.78       48.70      0.89 o 
   5   9   4        0.04        0.24      0.26 o 
   6   9   4        4.28        5.16      0.25 o 
   7   9   4        0.64        0.83      0.23 o 
   8   9   4        2.55        2.63      0.25 o 
   9   9   4        0.08        0.45      0.21 o 
  -9  10   4       88.55       51.80      3.60 o 
  -8  10   4        0.04       -0.09      0.24 o 
  -7  10   4       11.66       13.12      0.37 o 
  -6  10   4       26.60       29.92      0.34 o 
  -5  10   4      383.18      374.38      1.87 o 
  -4  10   4      577.64      543.68      5.63 o 
  -3  10   4        8.85        6.82      0.34 o 
  -2  10   4       22.99       20.56      0.38 o 
  -1  10   4        0.66        1.01      0.34 o 
   0  10   4      105.37       98.09      0.54 o 
   1  10   4      106.00      108.45      0.91 o 
   2  10   4        4.09        3.84      0.29 o 
   3  10   4        9.14        7.78      0.30 o 
   4  10   4        0.32        0.24      0.31 o 
   5  10   4       30.44       28.35      0.81 o 
   6  10   4        9.30        8.84      0.27 o 
   7  10   4       18.55       18.56      0.98 o 
   8  10   4        0.13        0.08      0.24 o 
   9  10   4       15.79       13.15      0.42 o 
  -8  11   4       11.90       12.26      0.55 o 
  -7  11   4       59.97       70.44      2.13 o 
  -6  11   4       71.49       72.22      0.77 o 
  -5  11   4        1.55        1.36      0.29 o 
  -4  11   4        4.78        5.44      0.29 o 
  -3  11   4       32.42       27.22      0.61 o 
  -2  11   4      177.11      154.00      1.52 o 
  -1  11   4        0.96        0.88      0.33 o 
   0  11   4      197.45      180.30      2.09 o 
   1  11   4        4.05        4.14      0.28 o 
   2  11   4        5.82        4.91      0.28 o 
   3  11   4        2.92        4.99      0.27 o 
   4  11   4        2.18        1.53      0.28 o 
   5  11   4        0.75        0.21      0.25 o 
   6  11   4        0.02        0.36      0.26 o 
   7  11   4        0.22        0.82      0.24 o 
   8  11   4       12.47       12.47      0.28 o 
  -7  12   4        0.09        0.04      0.24 o 
  -6  12   4       82.76       92.03      3.85 o 
  -5  12   4       64.94       63.39      0.42 o 
  -4  12   4        0.03        0.39      0.27 o 
  -3  12   4      695.36      701.31      8.25 o 
  -2  12   4      375.58      381.09      4.50 o 
  -1  12   4        0.52        0.88      0.25 o 
   0  12   4       12.53       12.21      0.31 o 
   1  12   4        6.70        6.66      0.26 o 
   2  12   4       12.60       11.23      0.27 o 
   3  12   4       37.08       33.58      0.65 o 
   4  12   4       58.72       58.95      0.75 o 
   5  12   4        0.04        0.03      0.24 o 
   6  12   4        1.61        2.10      0.25 o 
   7  12   4        3.67        1.81      1.79 o 
  -7  13   4        5.29        1.15      0.75 o 
  -6  13   4      143.64      163.94      3.13 o 
  -5  13   4      255.55      289.70     15.05 o 
  -4  13   4      101.36      117.09      2.74 o 
  -3  13   4       12.63       12.46      0.30 o 
  -2  13   4        2.99        3.15      0.27 o 
  -1  13   4      102.12      106.50      0.79 o 
   0  13   4       21.76       23.38      0.30 o 
   1  13   4       14.98       15.24      0.28 o 
   2  13   4       26.51       29.56      0.47 o 
   3  13   4       18.98       16.65      0.35 o 
   4  13   4       17.18       18.47      0.58 o 
   5  13   4        5.71        6.84      0.39 o 
   6  13   4        6.94        8.86      0.87 o 
  -5  14   4       63.17       63.48      8.01 o 
  -4  14   4        8.58       10.41      0.37 o 
  -3  14   4        4.12        5.50      0.26 o 
  -2  14   4      101.71      127.21      1.40 o 
  -1  14   4        9.65       10.12      0.79 o 
   0  14   4       11.20       11.93      0.27 o 
   1  14   4        2.40        2.70      0.25 o 
   2  14   4       25.12       25.41      0.34 o 
   3  14   4        0.10        0.21      0.23 o 
   4  14   4        2.69        3.55      0.38 o 
   5  14   4        2.54        2.67      0.42 o 
  -4  15   4       57.04       42.60      6.42 o 
  -3  15   4       10.08       11.85      1.19 o 
  -2  15   4       18.42       22.44      2.24 o 
  -1  15   4        7.92        8.10      0.32 o 
   0  15   4       21.03       25.78      1.78 o 
   1  15   4       12.43       13.75      1.16 o 
   2  15   4        0.02        0.03      0.23 o 
   3  15   4        3.19        2.28      0.30 o 
   4  15   4        0.66        0.28      0.27 o 
  -1  16   4        4.57        3.67      0.31 o 
   0  16   4        4.93        1.91      0.58 o 
   1  16   4        7.15        5.88      0.36 o 
 -11   0   5       11.19       10.11      0.65 o 
  -9   0   5       32.14       31.70      0.66 o 
  -7   0   5      277.87      261.89      2.20 o 
  -5   0   5       46.03       41.00      1.17 o 
  -3   0   5      987.94     1074.49      5.41 o 
   1   0   5      229.42      247.37      2.52 o 
   3   0   5     1885.57     2095.00      8.76 o 
   5   0   5      621.54      618.54      3.39 o 
   7   0   5      445.30      433.12      3.68 o 
   9   0   5        5.48        3.70      0.44 o 
 -11   1   5       31.21       33.93      1.29 o 
 -10   1   5        0.39        1.09      0.33 o 
  -9   1   5        6.29        7.40      0.36 o 
  -8   1   5      208.82      202.76      1.80 o 
  -7   1   5       13.81       13.38      0.34 o 
  -6   1   5        0.70        1.42      0.32 o 
  -5   1   5       49.97       42.66      0.48 o 
  -4   1   5      372.56      406.95      4.13 o 
  -3   1   5      784.71      786.26      5.87 o 
  -2   1   5      642.67      683.28      4.17 o 
  -1   1   5       21.63       26.84      0.62 o 
   0   1   5        0.15        0.48      0.45 o 
   1   1   5      139.74      168.77      2.05 o 
   2   1   5      759.87      952.64      9.84 o 
   3   1   5       12.59       11.31      1.34 o 
   4   1   5       69.53       73.39      1.06 o 
   5   1   5       34.61       36.57      0.44 o 
   6   1   5       13.06       14.49      0.33 o 
   7   1   5        0.86        0.86      0.33 o 
   8   1   5      751.98      732.15      6.76 o 
   9   1   5        5.93        6.58      0.33 o 
  10   1   5       47.77       56.26      2.03 o 
  11   1   5        0.02        0.17      0.49 o 
 -11   2   5        0.60        0.98      0.35 o 
 -10   2   5       43.30       50.38      1.01 o 
  -9   2   5        9.35        9.58      0.38 o 
  -8   2   5      462.60      436.09      6.51 o 
  -7   2   5      146.85      140.10      1.74 o 
  -6   2   5       15.06       14.83      0.35 o 
  -5   2   5      150.05      143.15      1.52 o 
  -4   2   5      399.88      409.13      4.96 o 
  -3   2   5      112.13      116.84      1.47 o 
  -2   2   5     3178.47     3618.61     19.33 o 
  -1   2   5      224.97      209.83      2.45 o 
   0   2   5       82.57       73.44      0.61 o 
   1   2   5      187.29      181.96      1.36 o 
   2   2   5        2.03        6.38      1.23 o 
   3   2   5      125.26      134.81      1.74 o 
   4   2   5      746.45      766.67      4.82 o 
   5   2   5       15.95       17.71      0.46 o 
   6   2   5       20.69       20.13      0.38 o 
   7   2   5        0.56        0.50      0.34 o 
   8   2   5        4.19        2.67      0.34 o 
   9   2   5       14.05       12.04      0.32 o 
  10   2   5       66.58       81.75      1.90 o 
  11   2   5        0.84        0.16      0.48 o 
 -11   3   5        2.09        2.81      0.71 o 
 -10   3   5       32.17       34.03      0.54 o 
  -9   3   5        0.04       -0.13      0.30 o 
  -8   3   5      573.68      528.49      4.41 o 
  -7   3   5      133.61      117.80      2.24 o 
  -6   3   5        6.96        7.78      0.37 o 
  -5   3   5       62.90       47.65      0.64 o 
  -4   3   5      410.45      362.66      3.27 o 
  -3   3   5      327.16      320.14      2.64 o 
  -2   3   5     2018.48     2273.86      7.96 o 
  -1   3   5      123.06      118.71      1.22 o 
   0   3   5      243.09      239.92      2.31 o 
   1   3   5       15.18       13.54      0.47 o 
   2   3   5      459.48      526.04      4.45 o 
   3   3   5     2023.74     2148.69     15.86 o 
   4   3   5     1671.01     1820.59     22.86 o 
   5   3   5       78.65       80.92      1.35 o 
   6   3   5      399.99      364.03      4.00 o 
   7   3   5      290.67      265.43      2.71 o 
   8   3   5       12.55       12.68      0.31 o 
   9   3   5        6.46        6.94      0.30 o 
  10   3   5       48.02       50.25      2.61 o 
  11   3   5        0.24        0.26      0.43 o 
 -11   4   5        4.20        3.25      0.49 o 
 -10   4   5        8.19        9.99      0.36 o 
  -9   4   5       87.96      100.33      1.52 o 
  -8   4   5       39.89       45.70      1.17 o 
  -7   4   5       37.36       36.79      0.46 o 
  -6   4   5        3.58        3.65      0.32 o 
  -5   4   5       14.07       17.14      0.82 o 
  -4   4   5      174.21      172.44      2.00 o 
  -3   4   5      124.27      114.76      1.86 o 
  -2   4   5     1112.06     1241.94      8.65 o 
  -1   4   5      123.54      153.73      1.70 o 
   0   4   5       12.75       11.24      0.45 o 
   1   4   5      510.21      541.79      5.63 o 
   2   4   5      210.37      202.38      1.74 o 
   3   4   5      219.54      212.32      2.91 o 
   4   4   5       10.13        6.71      0.88 o 
   5   4   5        7.28        6.02      0.44 o 
   6   4   5      327.87      302.14      3.25 o 
   7   4   5      865.38      793.87     11.36 o 
   8   4   5       44.99       43.87      0.40 o 
   9   4   5       33.71       38.00      0.41 o 
  10   4   5        0.95        0.32      0.32 o 
 -10   5   5        2.43        3.96      0.32 o 
  -9   5   5       47.01       48.69      0.76 o 
  -8   5   5      151.93      136.90      1.29 o 
  -7   5   5      132.83      117.76      1.27 o 
  -6   5   5      551.32      493.92      4.16 o 
  -5   5   5       98.82       91.57      0.80 o 
  -4   5   5      574.08      551.59      3.44 o 
  -3   5   5       48.69       49.84      0.62 o 
  -2   5   5      188.54      160.13      1.69 o 
  -1   5   5       91.13       83.20      0.77 o 
   0   5   5       67.98       89.76      1.01 o 
   1   5   5      203.50      187.05      0.80 o 
   2   5   5       58.69       43.52      1.09 o 
   3   5   5      305.50      307.02      4.70 o 
   4   5   5     1019.53      964.93      5.13 o 
   5   5   5       28.94       24.75      0.38 o 
   6   5   5        9.47       11.12      0.37 o 
   7   5   5      102.06       98.06      1.73 o 
   8   5   5       33.27       33.85      0.60 o 
   9   5   5       19.90       24.79      0.33 o 
  10   5   5       20.44       21.98      0.91 o 
 -10   6   5       10.40        9.03      0.56 o 
  -9   6   5        0.03        0.25      0.33 o 
  -8   6   5       59.33       53.00      0.38 o 
  -7   6   5      261.85      239.75      2.29 o 
  -6   6   5     1748.90     1606.49     13.84 o 
  -5   6   5      243.06      207.07      1.49 o 
  -4   6   5       11.74       11.50      0.39 o 
  -3   6   5       57.54       58.29      0.57 o 
  -2   6   5       58.87       56.92      0.52 o 
  -1   6   5      134.67      124.83      1.11 o 
   0   6   5       28.98       21.20      0.38 o 
   1   6   5       69.98       82.07      1.04 o 
   2   6   5       87.74       87.46      1.26 o 
   3   6   5       89.20       83.69      0.61 o 
   4   6   5       19.37       16.74      0.42 o 
   5   6   5       21.02       25.04      0.38 o 
   6   6   5       46.81       43.16      0.40 o 
   7   6   5       11.81       12.78      0.33 o 
   8   6   5      197.85      205.15      2.85 o 
   9   6   5        0.79        1.14      0.25 o 
  10   6   5        3.24        4.75      1.82 o 
 -10   7   5       12.16       11.67      1.22 o 
  -9   7   5       42.05       50.08      0.93 o 
  -8   7   5       92.52       91.85      0.62 o 
  -7   7   5       21.55       24.43      0.44 o 
  -6   7   5      363.63      348.58      3.07 o 
  -5   7   5       96.77       86.91      0.68 o 
  -4   7   5        0.18        0.15      0.33 o 
  -3   7   5       33.18       27.88      0.49 o 
  -2   7   5      156.23      148.83      2.13 o 
  -1   7   5      754.24      777.09      6.51 o 
   0   7   5      439.55      470.54      4.04 o 
   1   7   5      114.75      117.26      1.43 o 
   2   7   5       13.59       13.36      0.45 o 
   3   7   5        1.72        2.48      0.33 o 
   4   7   5      115.59      104.79      0.68 o 
   5   7   5      109.26       94.80      1.14 o 
   6   7   5        6.24        7.42      0.30 o 
   7   7   5        0.45        0.40      0.26 o 
   8   7   5        8.84       11.63      0.31 o 
   9   7   5       11.11       13.13      1.71 o 
  10   7   5       12.63       11.99      0.68 o 
  -9   8   5        4.24        6.07      0.35 o 
  -8   8   5       77.32       78.71      2.72 o 
  -7   8   5      167.18      159.93      1.96 o 
  -6   8   5       19.38       20.40      0.34 o 
  -5   8   5      317.43      283.63      3.69 o 
  -4   8   5       75.71       74.81      0.89 o 
  -3   8   5       13.25       12.47      0.42 o 
  -2   8   5       82.56       82.86      0.67 o 
  -1   8   5      104.02      112.30      1.87 o 
   0   8   5       90.16      105.15      1.08 o 
   1   8   5        0.96        3.78      1.04 o 
   2   8   5       19.95       22.86      0.58 o 
   3   8   5      134.94      132.66      1.54 o 
   4   8   5       69.17       72.90      0.96 o 
   5   8   5       68.42       69.67      1.03 o 
   6   8   5        8.37        8.44      0.30 o 
   7   8   5       31.67       33.10      0.43 o 
   8   8   5        8.59        9.00      0.49 o 
   9   8   5        0.53        0.66      0.19 o 
  -9   9   5       16.36       15.78      3.06 o 
  -8   9   5       44.76       52.84      1.15 o 
  -7   9   5        2.45        2.61      0.29 o 
  -6   9   5       66.92       68.83      0.67 o 
  -5   9   5      121.92      118.15      1.63 o 
  -4   9   5      111.03      106.23      0.91 o 
  -3   9   5       36.44       29.29      0.38 o 
  -2   9   5      785.80      696.96      5.25 o 
  -1   9   5      115.71      109.55      0.90 o 
   0   9   5       14.91       18.20      0.36 o 
   1   9   5        0.71        1.01      0.39 o 
   2   9   5       15.80       14.88      0.42 o 
   3   9   5       18.40       18.58      0.31 o 
   4   9   5       20.00       13.81      0.32 o 
   5   9   5       50.52       50.77      0.54 o 
   6   9   5       89.60       88.76      1.03 o 
   7   9   5        2.86        2.96      0.23 o 
   8   9   5        5.45        7.04      0.31 o 
   9   9   5        3.95        4.33      0.29 o 
  -8  10   5       12.98       12.59      0.95 o 
  -7  10   5       50.62       55.04      0.71 o 
  -6  10   5       22.84       22.51      0.33 o 
  -5  10   5      121.44      121.47      0.93 o 
  -4  10   5       21.43       19.91      0.34 o 
  -3  10   5        2.29        0.98      0.28 o 
  -2  10   5      271.50      252.64      2.57 o 
  -1  10   5      104.68       83.76      1.43 o 
   0  10   5       22.87       20.48      0.35 o 
   1  10   5       77.78       71.54      0.87 o 
   2  10   5        3.41        2.50      0.27 o 
   3  10   5        0.12        0.11      0.27 o 
   4  10   5      164.11      153.36      0.98 o 
   5  10   5       46.06       52.23      1.17 o 
   6  10   5       21.79       22.37      1.35 o 
   7  10   5        2.93        4.71      0.53 o 
   8  10   5        6.12        8.03      0.27 o 
  -8  11   5        0.14       -0.09      0.60 o 
  -7  11   5       13.28       15.19      0.73 o 
  -6  11   5       64.26       65.22      1.45 o 
  -5  11   5      178.18      170.89      1.93 o 
  -4  11   5        1.22        1.15      0.29 o 
  -3  11   5      108.39      104.67      1.13 o 
  -2  11   5       25.65       23.89      0.37 o 
  -1  11   5       63.88       64.38      1.09 o 
   0  11   5       21.97       20.55      0.51 o 
   1  11   5        1.68        1.81      0.27 o 
   2  11   5       27.68       28.37      0.31 o 
   3  11   5        1.88        3.07      0.26 o 
   4  11   5        0.18       -0.00      0.23 o 
   5  11   5       31.92       34.76      0.66 o 
   6  11   5        0.12       -0.15      0.24 o 
   7  11   5        3.39        2.78      0.25 o 
   8  11   5       17.13       11.92      0.57 o 
  -7  12   5        4.87        2.45      0.33 o 
  -6  12   5      119.52      128.56     12.55 o 
  -5  12   5       19.25       18.60      0.54 o 
  -4  12   5      180.18      194.09      1.16 o 
  -3  12   5      250.72      253.78      0.85 o 
  -2  12   5        0.84        0.71      0.26 o 
  -1  12   5        3.79        4.93      0.26 o 
   0  12   5        4.73        5.51      0.33 o 
   1  12   5        0.18        0.56      0.27 o 
   2  12   5        3.65        4.10      0.26 o 
   3  12   5       28.25       24.63      0.30 o 
   4  12   5        3.46        5.07      0.26 o 
   5  12   5        0.20       -0.09      0.23 o 
   6  12   5        0.26        0.08      0.24 o 
   7  12   5        6.54        4.89      1.27 o 
  -6  13   5       70.60       63.07      5.70 o 
  -5  13   5       10.25        8.77      0.32 o 
  -4  13   5       57.23       67.72      2.78 o 
  -3  13   5        0.17        0.32      0.29 o 
  -2  13   5       40.81       42.46      0.75 o 
  -1  13   5        1.87        1.61      0.24 o 
   0  13   5       18.79       21.30      0.34 o 
   1  13   5        4.40        5.07      0.43 o 
   2  13   5       27.00       32.91      0.37 o 
   3  13   5        0.36        0.18      0.23 o 
   4  13   5       61.04       67.52      3.00 o 
   5  13   5        0.84        0.87      0.25 o 
   6  13   5        1.39        0.96      1.18 o 
  -5  14   5       12.97       10.01      0.97 o 
  -4  14   5       24.05       26.31      0.38 o 
  -3  14   5       17.41       22.14      0.47 o 
  -2  14   5       36.26       42.82      0.71 o 
  -1  14   5       57.16       66.76      1.22 o 
   0  14   5        5.28        5.00      0.23 o 
   1  14   5        2.52        4.70      0.24 o 
   2  14   5        0.28        0.56      0.22 o 
   3  14   5       28.90       34.83      4.42 o 
   4  14   5       17.06       14.89      2.30 o 
   5  14   5       11.65        6.34      0.88 o 
  -3  15   5       47.11       39.82      3.73 o 
  -2  15   5       32.54       33.18      3.46 o 
  -1  15   5       25.79       29.09      1.44 o 
   0  15   5        5.94        7.85      0.41 o 
   1  15   5        0.68        0.79      0.23 o 
   2  15   5        0.05        0.25      0.23 o 
   3  15   5        1.99        0.52      0.23 o 
 -10   0   6       19.83       22.20      1.37 o 
  -8   0   6       24.86       26.45      1.01 o 
  -6   0   6     2114.65     1919.97      7.84 o 
  -4   0   6      178.72      198.61      2.96 o 
  -2   0   6        9.61       10.40      0.57 o 
   0   0   6     2418.21     2640.85      6.36 o 
   4   0   6     1353.36     1375.68     29.08 o 
   6   0   6       45.01       44.82      0.72 o 
   8   0   6        1.44        1.02      0.61 o 
  10   0   6      164.09      219.11      1.34 o 
 -11   1   6        0.57        0.34      0.31 o 
 -10   1   6       16.52       17.87      0.47 o 
  -9   1   6      186.91      212.65      4.86 o 
  -8   1   6      272.62      268.73      4.61 o 
  -7   1   6      320.95      313.24      1.99 o 
  -6   1   6        7.01        5.69      0.51 o 
  -5   1   6       13.98       15.49      0.43 o 
  -4   1   6       61.29       59.11      0.94 o 
  -3   1   6     1253.63     1395.89     19.56 o 
  -2   1   6       51.62       44.69      0.61 o 
  -1   1   6       10.54       14.22      0.53 o 
   0   1   6      146.61      141.60      1.65 o 
   1   1   6      325.61      358.37      2.35 o 
   2   1   6      576.16      572.47      7.35 o 
   3   1   6     1129.08     1161.38      6.06 o 
   4   1   6        9.21       10.75      0.56 o 
   5   1   6      160.65      153.04      2.38 o 
   6   1   6       38.51       32.80      0.34 o 
   7   1   6        2.47        2.44      0.30 o 
   8   1   6        1.43        2.74      0.30 o 
   9   1   6       58.76       57.73      1.07 o 
  10   1   6        1.89        3.58      0.65 o 
 -11   2   6        2.58        1.53      0.45 o 
 -10   2   6       10.55       13.54      0.47 o 
  -9   2   6      149.18      165.12      2.35 o 
  -8   2   6       49.69       45.30      0.79 o 
  -7   2   6     1386.02     1311.51     20.05 o 
  -6   2   6        0.06        1.37      0.41 o 
  -5   2   6        4.63        6.10      1.02 o 
  -4   2   6      633.96      659.75      6.60 o 
  -3   2   6       24.08       20.58      0.68 o 
  -2   2   6        2.37        3.00      0.62 o 
  -1   2   6      526.11      592.52      4.85 o 
   0   2   6      369.57      418.10      1.71 o 
   1   2   6      221.05      283.49      1.55 o 
   2   2   6        0.80        2.44      0.41 o 
   3   2   6       27.65       27.96      0.54 o 
   4   2   6        1.46        0.63      0.49 o 
   5   2   6       76.37       80.71      0.91 o 
   6   2   6      258.91      234.60      1.53 o 
   7   2   6      128.57      110.99      1.30 o 
   8   2   6        2.38        2.10      0.30 o 
   9   2   6       53.00       60.35      0.49 o 
  10   2   6        2.11        2.48      0.28 o 
 -11   3   6        1.59        0.71      0.38 o 
 -10   3   6       10.19       11.37      0.46 o 
  -9   3   6        7.15        7.13      0.37 o 
  -8   3   6      222.44      234.34      2.39 o 
  -7   3   6     1236.09     1150.04     15.63 o 
  -6   3   6        3.24        2.02      0.35 o 
  -5   3   6       53.63       49.16      1.48 o 
  -4   3   6        0.62        3.63      1.70 o 
  -3   3   6        0.72        1.18      0.38 o 
  -2   3   6        7.92       15.71      0.61 o 
  -1   3   6     1114.23     1285.76     12.72 o 
   0   3   6       56.53       52.87      1.55 o 
   1   3   6     1424.60     1598.63     19.39 o 
   2   3   6     1257.03     1346.21     14.35 o 
   3   3   6        5.47       10.76      3.56 o 
   4   3   6        8.12        9.82      0.52 o 
   5   3   6       26.36       27.45      0.66 o 
   6   3   6       76.71       70.01      1.20 o 
   7   3   6       17.44       16.43      0.36 o 
   8   3   6        2.11        1.81      0.29 o 
   9   3   6       55.68       67.52      0.89 o 
  10   3   6       18.74       23.55      1.48 o 
 -10   4   6        0.17        0.55      0.37 o 
  -9   4   6       54.39       56.70      1.00 o 
  -8   4   6       21.21       18.02      0.37 o 
  -7   4   6        0.31        0.35      0.35 o 
  -6   4   6       38.78       34.02      0.38 o 
  -5   4   6        0.72        0.62      0.30 o 
  -4   4   6       57.51       59.88      0.71 o 
  -3   4   6      220.03      232.58      2.77 o 
  -2   4   6      624.18      695.92      4.10 o 
  -1   4   6      696.22      833.15      5.80 o 
   0   4   6      197.81      202.73      1.38 o 
   1   4   6      815.40      863.84      5.85 o 
   2   4   6     1044.89     1098.51      6.21 o 
   3   4   6      450.06      418.63      2.66 o 
   4   4   6      369.96      362.41      3.15 o 
   5   4   6        1.78        2.31      0.33 o 
   6   4   6      323.74      302.46      4.65 o 
   7   4   6       19.38       17.92      0.36 o 
   8   4   6       22.20       19.65      0.30 o 
   9   4   6       15.49       16.16      0.35 o 
  10   4   6        0.48        0.87      0.32 o 
 -10   5   6        1.09        0.35      0.52 o 
  -9   5   6       25.07       24.44      0.41 o 
  -8   5   6        4.89        6.60      0.33 o 
  -7   5   6       40.26       38.84      0.49 o 
  -6   5   6       23.92       21.98      0.39 o 
  -5   5   6      102.01      101.72      0.93 o 
  -4   5   6        1.65        2.08      0.39 o 
  -3   5   6      389.95      430.01      3.99 o 
  -2   5   6        0.19        0.22      0.36 o 
  -1   5   6      165.88      156.98      1.44 o 
   0   5   6      132.86      142.91      0.93 o 
   1   5   6       20.97       21.21      0.39 o 
   2   5   6      119.31      113.87      1.30 o 
   3   5   6      186.37      163.62      1.11 o 
   4   5   6        4.43        3.92      0.34 o 
   5   5   6       12.57       11.02      0.38 o 
   6   5   6       26.24       25.36      0.44 o 
   7   5   6       11.24       11.25      0.34 o 
   8   5   6        2.52        2.95      0.25 o 
   9   5   6       18.32       21.53      0.45 o 
  10   5   6        6.84        7.98      0.52 o 
 -10   6   6       17.68       19.89      2.89 o 
  -9   6   6        1.03        0.27      0.29 o 
  -8   6   6        2.87        3.87      0.38 o 
  -7   6   6       29.50       28.30      0.39 o 
  -6   6   6      457.76      386.39      6.08 o 
  -5   6   6      195.79      179.25      2.37 o 
  -4   6   6        0.04        0.25      0.31 o 
  -3   6   6       38.22       41.20      0.52 o 
  -2   6   6      102.82      107.67      0.94 o 
  -1   6   6       65.06       61.37      0.55 o 
   0   6   6      399.91      367.97      4.00 o 
   1   6   6       30.62       35.78      0.57 o 
   2   6   6      167.94      171.23      1.70 o 
   3   6   6      492.22      491.70      5.13 o 
   4   6   6      279.64      263.62      2.34 o 
   5   6   6      139.56      126.31      1.81 o 
   6   6   6       41.36       41.61      0.41 o 
   7   6   6      184.13      190.16      1.48 o 
   8   6   6       16.53       19.73      0.36 o 
   9   6   6        7.96        6.07      0.88 o 
  10   6   6        6.18        4.87      0.98 o 
 -10   7   6        4.11        0.34      0.32 o 
  -9   7   6       35.47       41.40      0.97 o 
  -8   7   6       36.92       30.52      2.67 o 
  -7   7   6        0.07       -0.08      0.29 o 
  -6   7   6       15.94       15.06      0.34 o 
  -5   7   6      229.03      209.11      2.79 o 
  -4   7   6       15.75       14.87      0.36 o 
  -3   7   6       13.60       13.33      1.36 o 
  -2   7   6       14.87       17.38      0.42 o 
  -1   7   6       21.01       23.74      0.44 o 
   0   7   6      157.03      150.33      1.12 o 
   1   7   6        0.21        0.60      0.43 o 
   2   7   6        8.56        8.30      0.42 o 
   3   7   6        3.96        3.49      0.31 o 
   4   7   6      802.18      705.71      7.21 o 
   5   7   6     1251.00     1197.69     10.86 o 
   6   7   6        0.00        0.20      0.28 o 
   7   7   6        7.85        8.68      0.28 o 
   8   7   6       11.09       12.41      0.28 o 
   9   7   6        8.08        9.05      0.90 o 
  -9   8   6        1.02        0.66      0.28 o 
  -8   8   6       41.23       39.53      2.68 o 
  -7   8   6       29.47       29.48      0.50 o 
  -6   8   6      233.14      222.35      2.30 o 
  -5   8   6      169.95      164.16      2.94 o 
  -4   8   6      105.83       91.15      0.76 o 
  -3   8   6        1.90        2.61      0.33 o 
  -2   8   6       72.79       83.89      0.53 o 
  -1   8   6      142.00      116.02      0.55 o 
   0   8   6       68.25       63.36      0.54 o 
   1   8   6       48.94       44.46      0.40 o 
   2   8   6       54.34       57.79      0.50 o 
   3   8   6       48.52       43.71      0.56 o 
   4   8   6      411.27      377.92      4.67 o 
   5   8   6      199.51      190.95      4.05 o 
   6   8   6       79.73       85.80      1.31 o 
   7   8   6       37.84       42.84      0.98 o 
   8   8   6       33.24       43.87      2.29 o 
   9   8   6        2.78        2.45      0.34 o 
  -9   9   6       45.22       33.88      1.22 o 
  -8   9   6        3.69        4.71      0.38 o 
  -7   9   6        4.39        4.87      0.30 o 
  -6   9   6       62.43       65.77      1.19 o 
  -5   9   6        8.37        8.59      0.34 o 
  -4   9   6        3.87        3.05      0.31 o 
  -3   9   6       20.73       21.34      0.38 o 
  -2   9   6        0.06        0.82      0.33 o 
  -1   9   6      352.31      313.65      1.72 o 
   0   9   6       13.21       11.50      0.33 o 
   1   9   6       14.13       13.42      0.31 o 
   2   9   6       12.83       12.37      0.30 o 
   3   9   6      108.49      102.58      1.06 o 
   4   9   6        0.02        0.18      0.26 o 
   5   9   6       23.28       17.41      0.31 o 
   6   9   6       46.59       52.43      0.59 o 
   7   9   6       64.90       78.05      0.81 o 
   8   9   6        2.34        3.55      0.23 o 
  -8  10   6        9.01        6.59      0.99 o 
  -7  10   6       60.98       69.56      1.85 o 
  -6  10   6       39.71       44.08      0.42 o 
  -5  10   6        5.32        4.29      0.28 o 
  -4  10   6       88.57       87.36      0.91 o 
  -3  10   6       36.25       35.45      0.50 o 
  -2  10   6       31.60       27.53      0.43 o 
  -1  10   6      126.66      121.85      1.09 o 
   0  10   6       15.56       15.82      0.36 o 
   1  10   6       29.60       28.48      0.63 o 
   2  10   6       34.72       34.80      0.34 o 
   3  10   6        1.11        1.79      0.27 o 
   4  10   6        4.84        3.91      0.28 o 
   5  10   6       62.25       70.68      1.55 o 
   6  10   6        0.11        1.10      0.76 o 
   7  10   6       11.03       14.48      1.34 o 
   8  10   6       24.43       22.42      3.82 o 
  -7  11   6        1.77        1.57      0.25 o 
  -6  11   6        4.10        3.45      0.29 o 
  -5  11   6       66.74       73.67      2.41 o 
  -4  11   6        2.38        2.28      0.28 o 
  -3  11   6       27.14       27.21      0.35 o 
  -2  11   6      111.92      103.24      1.29 o 
  -1  11   6       30.85       27.82      0.69 o 
   0  11   6        8.66        9.85      0.29 o 
   1  11   6        0.90        1.27      0.27 o 
   2  11   6       81.92       84.30      0.88 o 
   3  11   6        0.40        0.55      0.25 o 
   4  11   6      129.49      121.62      1.13 o 
   5  11   6        1.86        2.20      0.24 o 
   6  11   6        0.04        0.29      0.24 o 
   7  11   6       43.15       46.30      2.07 o 
  -7  12   6       12.13        7.15      0.68 o 
  -6  12   6        1.07        1.57      0.28 o 
  -5  12   6        7.47        8.54      0.35 o 
  -4  12   6        5.58        7.20      0.27 o 
  -3  12   6        8.88        7.13      0.29 o 
  -2  12   6       44.32       49.67      0.98 o 
  -1  12   6       15.94       14.17      0.32 o 
   0  12   6        1.30        2.07      0.26 o 
   1  12   6        2.28        1.64      0.25 o 
   2  12   6        0.05        0.19      0.27 o 
   3  12   6        1.44        1.36      0.27 o 
   4  12   6        0.99        0.46      0.24 o 
   5  12   6       13.37       15.29      1.73 o 
   6  12   6        7.25        7.88      1.69 o 
  -6  13   6        6.05        3.04      0.72 o 
  -5  13   6       25.40       30.41      1.17 o 
  -4  13   6        0.00        0.10      0.22 o 
  -3  13   6       46.98       63.05      1.48 o 
  -2  13   6        2.25        3.64      0.26 o 
  -1  13   6       53.72       62.26      0.85 o 
   0  13   6        1.04        1.29      0.23 o 
   1  13   6        0.07        0.16      0.27 o 
   2  13   6        4.48        6.48      0.27 o 
   3  13   6       96.81      108.84      1.55 o 
   4  13   6       24.24       28.95      2.60 o 
   5  13   6        6.88        8.12      1.11 o 
  -4  14   6        4.37        3.81      0.56 o 
  -3  14   6        0.45        0.55      0.21 o 
  -2  14   6       38.50       45.39      0.62 o 
  -1  14   6        0.36        1.26      0.24 o 
   0  14   6        0.31        0.05      0.24 o 
   1  14   6        7.60        8.97      0.42 o 
   2  14   6        6.93        7.59      0.37 o 
   3  14   6        8.79       11.56      1.87 o 
   4  14   6       20.62       19.83      0.66 o 
  -2  15   6       14.15       11.22      3.04 o 
  -1  15   6        9.96        8.55      0.94 o 
   0  15   6        0.02        0.09      0.20 o 
   1  15   6        3.32        3.04      0.25 o 
   2  15   6       11.22        7.54      0.43 o 
  -9   0   7      572.01      712.27     49.87 o 
  -7   0   7       73.67       74.80      0.89 o 
  -5   0   7       13.87        9.25      0.66 o 
  -3   0   7     1092.80     1158.16     26.95 o 
  -1   0   7      452.04      466.73      3.38 o 
   1   0   7       10.55        7.55      0.55 o 
   3   0   7       20.88       22.48      0.52 o 
   5   0   7       63.92       60.65      0.74 o 
   7   0   7        0.34        0.51      0.39 o 
   9   0   7       22.00       18.57      2.75 o 
 -10   1   7      106.42      131.56      1.42 o 
  -9   1   7       50.12       59.31      0.77 o 
  -8   1   7      515.69      547.09      4.14 o 
  -7   1   7        1.50        1.71      0.51 o 
  -6   1   7       84.27       77.61      0.56 o 
  -5   1   7      699.46      664.02      6.23 o 
  -4   1   7      921.61      927.46     12.92 o 
  -3   1   7       18.67       18.51      0.45 o 
  -2   1   7      313.99      347.56      1.14 o 
  -1   1   7      118.52      127.26      1.87 o 
   0   1   7      256.53      291.78      2.78 o 
   1   1   7       46.83       58.26      0.64 o 
   2   1   7        8.28        6.42      0.40 o 
   3   1   7        4.65        4.78      0.36 o 
   4   1   7       57.47       68.22      1.24 o 
   5   1   7       13.57       13.43      0.31 o 
   6   1   7        3.67        1.96      0.30 o 
   7   1   7       38.22       33.62      0.46 o 
   8   1   7        0.01       -0.16      0.30 o 
   9   1   7        0.00        0.19      0.28 o 
  10   1   7       43.70       49.79      1.19 o 
 -10   2   7        2.27        3.73      0.39 o 
  -9   2   7       47.94       58.71      1.83 o 
  -8   2   7       15.99       16.87      0.47 o 
  -7   2   7       32.48       33.02      0.94 o 
  -6   2   7      650.49      597.62     16.54 o 
  -5   2   7      461.58      446.76      7.73 o 
  -4   2   7       73.26       74.65      0.56 o 
  -3   2   7      159.50      153.77      1.41 o 
  -2   2   7       35.03       32.05      0.71 o 
  -1   2   7       14.39       13.11      0.43 o 
   0   2   7      738.09      732.36      4.26 o 
   1   2   7        2.55        3.65      0.39 o 
   2   2   7        1.76        2.27      0.35 o 
   3   2   7       11.82       12.36      0.39 o 
   4   2   7      182.52      187.01      5.41 o 
   5   2   7        0.89        1.72      0.30 o 
   6   2   7       19.81       15.53      0.37 o 
   7   2   7       56.46       49.93      0.51 o 
   8   2   7        1.69        2.04      0.29 o 
   9   2   7       20.54       22.57      0.38 o 
  10   2   7       10.30        9.89      1.04 o 
 -10   3   7        0.54        1.13      0.39 o 
  -9   3   7        4.95        6.66      0.43 o 
  -8   3   7       45.66       41.46      0.72 o 
  -7   3   7       23.63       23.63      0.44 o 
  -6   3   7        3.72        3.81      0.42 o 
  -5   3   7       53.01       52.72      1.12 o 
  -4   3   7      120.20      114.95      1.91 o 
  -3   3   7       97.75      102.34      1.22 o 
  -2   3   7        9.33       10.66      0.44 o 
  -1   3   7       64.56       68.76      1.09 o 
   0   3   7        7.83        9.64      0.45 o 
   1   3   7      131.80      155.68      1.07 o 
   2   3   7       27.43       31.72      0.54 o 
   3   3   7        1.70        2.31      0.47 o 
   4   3   7       65.24       58.26      0.54 o 
   5   3   7      148.81      146.41      1.63 o 
   6   3   7       84.78       77.43      0.98 o 
   7   3   7       13.21       14.59      0.42 o 
   8   3   7       13.51       12.83      0.44 o 
   9   3   7       64.27       71.19      2.45 o 
  10   3   7        2.09        1.42      0.40 o 
 -10   4   7       26.87       29.71      0.86 o 
  -9   4   7      125.13      135.52      2.84 o 
  -8   4   7      197.71      216.91      2.73 o 
  -7   4   7      182.41      190.54      2.10 o 
  -6   4   7      107.16       98.05      2.17 o 
  -5   4   7      216.66      207.81      2.36 o 
  -4   4   7        2.57        1.91      0.35 o 
  -3   4   7       14.73       10.96      0.38 o 
  -2   4   7      133.60      120.20      1.63 o 
  -1   4   7       61.94       52.89      1.17 o 
   0   4   7      632.81      633.49      5.45 o 
   1   4   7      375.41      394.48      4.01 o 
   2   4   7       85.08       80.70      1.36 o 
   3   4   7        5.34        7.12      0.46 o 
   4   4   7        2.75        6.68      1.81 o 
   5   4   7       88.08       80.84      0.89 o 
   6   4   7       67.39       63.21      1.02 o 
   7   4   7       26.61       24.80      0.43 o 
   8   4   7        0.29        0.78      0.27 o 
   9   4   7        8.16        8.77      0.28 o 
  10   4   7        0.02        0.03      0.12 o 
 -10   5   7       53.27       58.31      1.95 o 
  -9   5   7        3.15        4.16      0.49 o 
  -8   5   7      178.14      200.91      3.88 o 
  -7   5   7       24.05       26.14      0.88 o 
  -6   5   7       12.90       13.65      0.34 o 
  -5   5   7        0.00        0.33      0.38 o 
  -4   5   7       16.16       17.50      0.37 o 
  -3   5   7       40.09       39.17      0.46 o 
  -2   5   7       19.33       21.95      0.40 o 
  -1   5   7       37.13       28.84      0.46 o 
   0   5   7        0.80        1.03      0.33 o 
   1   5   7      703.17      667.98      1.74 o 
   2   5   7       17.19       20.34      0.39 o 
   3   5   7        8.62        6.24      0.35 o 
   4   5   7       66.62       68.27      0.52 o 
   5   5   7        5.31        4.44      0.52 o 
   6   5   7      294.22      278.30      2.68 o 
   7   5   7        3.45        4.64      0.29 o 
   8   5   7        1.46        1.51      0.29 o 
   9   5   7        0.08       -0.17      0.22 o 
 -10   6   7        0.16       -0.04      0.30 o 
  -9   6   7        0.09        0.26      0.40 o 
  -8   6   7       69.80       73.27      2.17 o 
  -7   6   7        9.26        8.92      0.34 o 
  -6   6   7      173.49      159.30      1.56 o 
  -5   6   7      168.94      148.78      1.49 o 
  -4   6   7        8.26        7.03      0.32 o 
  -3   6   7       64.28       64.52      1.22 o 
  -2   6   7        9.67        7.28      0.42 o 
  -1   6   7       77.13       83.49      1.01 o 
   0   6   7      118.84      122.52      1.27 o 
   1   6   7      173.46      158.68      0.93 o 
   2   6   7        6.15        5.20      0.32 o 
   3   6   7       72.17       67.92      0.47 o 
   4   6   7      145.26      127.57      0.65 o 
   5   6   7      353.86      338.29      1.85 o 
   6   6   7      150.89      138.17      1.42 o 
   7   6   7        6.15        6.88      0.29 o 
   8   6   7        3.14        3.02      0.27 o 
   9   6   7        3.04        4.20      0.72 o 
  -9   7   7        1.23        1.15      0.45 o 
  -8   7   7      275.18      330.24      8.59 o 
  -7   7   7      131.87      129.78      1.63 o 
  -6   7   7        9.62        7.47      0.35 o 
  -5   7   7        3.43        2.60      0.36 o 
  -4   7   7       30.74       30.81      1.08 o 
  -3   7   7       31.81       32.00      0.45 o 
  -2   7   7        1.82        2.04      0.38 o 
  -1   7   7      687.51      635.40      6.22 o 
   0   7   7       89.86       92.74      1.38 o 
   1   7   7        0.01        0.64      0.32 o 
   2   7   7       36.80       31.77      0.48 o 
   3   7   7        4.15        3.91      0.35 o 
   4   7   7      514.73      492.19      6.90 o 
   5   7   7      617.59      596.33     12.83 o 
   6   7   7       25.98       25.35      0.46 o 
   7   7   7       11.71       12.21      0.38 o 
   8   7   7        4.32        6.35      0.26 o 
   9   7   7        5.02        4.33      0.37 o 
  -9   8   7        2.19        2.33      0.36 o 
  -8   8   7        1.18        1.78      0.34 o 
  -7   8   7        2.51        2.78      0.30 o 
  -6   8   7       10.92        8.25      0.33 o 
  -5   8   7       20.60       18.19      0.37 o 
  -4   8   7       60.73       54.68      0.48 o 
  -3   8   7       19.76       21.36      0.67 o 
  -2   8   7       53.99       48.00      0.55 o 
  -1   8   7      132.82      118.45      2.23 o 
   0   8   7      680.44      631.87      5.10 o 
   1   8   7       20.54       18.54      0.36 o 
   2   8   7       95.57       91.12      0.84 o 
   3   8   7       60.10       53.93      0.68 o 
   4   8   7       18.93       22.66      0.41 o 
   5   8   7       45.41       42.31      1.15 o 
   6   8   7       21.92       21.42      0.34 o 
   7   8   7        0.16        0.33      0.27 o 
   8   8   7       49.49       56.66      4.02 o 
  -8   9   7       11.22       11.45      0.81 o 
  -7   9   7       11.62       10.44      0.49 o 
  -6   9   7      106.73      110.53      1.04 o 
  -5   9   7       11.47        9.59      0.29 o 
  -4   9   7        4.55        4.40      0.33 o 
  -3   9   7        5.92        5.83      0.33 o 
  -2   9   7        4.53        5.31      0.35 o 
  -1   9   7       10.39       13.41      0.37 o 
   0   9   7       90.11       85.03      0.63 o 
   1   9   7       36.22       34.49      0.40 o 
   2   9   7      123.20      115.88      1.20 o 
   3   9   7       13.36       15.77      0.33 o 
   4   9   7       16.14       13.76      0.33 o 
   5   9   7        1.83        1.88      0.33 o 
   6   9   7        9.87        9.08      0.28 o 
   7   9   7       26.81       30.65      1.05 o 
   8   9   7       22.57       24.79      1.02 o 
  -8  10   7        0.38        0.04      0.31 o 
  -7  10   7        3.39        5.02      1.69 o 
  -6  10   7        7.30        8.24      0.31 o 
  -5  10   7        4.13        4.78      0.30 o 
  -4  10   7       58.53       55.68      0.61 o 
  -3  10   7       24.09       24.81      0.35 o 
  -2  10   7        2.58        3.56      0.35 o 
  -1  10   7      182.95      168.63      1.26 o 
   0  10   7       30.80       30.12      0.46 o 
   1  10   7        7.48        8.79      0.43 o 
   2  10   7        1.10        0.94      0.40 o 
   3  10   7      222.07      222.87      1.54 o 
   4  10   7      144.04      151.05      1.67 o 
   5  10   7      149.76      161.05      4.94 o 
   6  10   7       11.00       12.49      0.28 o 
   7  10   7       12.97       15.91      1.44 o 
  -7  11   7        6.80        4.07      0.54 o 
  -6  11   7       10.39       12.01      0.63 o 
  -5  11   7       36.86       41.90      0.45 o 
  -4  11   7        5.00        4.95      0.31 o 
  -3  11   7       67.05       67.61      0.59 o 
  -2  11   7        7.96        8.85      0.29 o 
  -1  11   7      254.02      248.01      6.61 o 
   0  11   7        2.61        3.60      0.26 o 
   1  11   7        0.14        0.01      0.26 o 
   2  11   7      166.00      169.50      1.43 o 
   3  11   7       43.05       46.03      2.69 o 
   4  11   7       16.10       18.07      0.54 o 
   5  11   7      225.13      271.83      4.52 o 
   6  11   7        3.08        2.66      0.37 o 
   7  11   7        1.32        0.64      0.40 o 
  -6  12   7        8.29        6.94      1.18 o 
  -5  12   7        5.32        6.31      0.29 o 
  -4  12   7       13.75       16.24      0.56 o 
  -3  12   7        0.42        0.43      0.25 o 
  -2  12   7        0.58        0.30      0.26 o 
  -1  12   7        6.72        7.87      0.27 o 
   0  12   7       58.10       62.27      1.21 o 
   1  12   7        1.62        2.03      0.28 o 
   2  12   7       36.40       38.38      0.52 o 
   3  12   7       34.19       39.80      0.83 o 
   4  12   7      210.64      283.15     19.31 o 
   5  12   7      101.13      122.38      4.43 o 
   6  12   7        1.96        1.25      0.55 o 
  -5  13   7        5.59        3.08      0.74 o 
  -4  13   7        1.64        2.25      0.31 o 
  -3  13   7        8.23        8.52      0.32 o 
  -2  13   7       43.44       48.41      1.03 o 
  -1  13   7       13.45       15.40      0.30 o 
   0  13   7        1.80        2.49      0.25 o 
   1  13   7        0.61        0.71      0.24 o 
   2  13   7       16.80       17.83      0.35 o 
   3  13   7       13.35       16.91      1.00 o 
   4  13   7       19.02       16.92      6.22 o 
   5  13   7       15.95        7.37      0.40 o 
  -3  14   7        0.03        0.01      0.22 o 
  -2  14   7       39.83       51.20      3.59 o 
  -1  14   7       12.47       16.54      1.27 o 
   0  14   7       57.60       71.97      1.60 o 
   1  14   7        7.28        6.35      0.29 o 
   2  14   7        0.61        0.52      0.26 o 
   3  14   7        4.18        1.87      0.40 o 
 -10   0   8      136.77      134.88      1.59 o 
  -8   0   8       92.53      103.52      1.32 o 
  -6   0   8      598.71      571.11      9.46 o 
  -4   0   8       37.84       35.59      0.86 o 
  -2   0   8       29.42       23.34      0.62 o 
   0   0   8      804.03      834.73      3.15 o 
   2   0   8        5.89        6.35      0.51 o 
   4   0   8        5.18        4.33      0.43 o 
   6   0   8      433.99      383.32      5.01 o 
   8   0   8        0.94        1.33      0.43 o 
  10   0   8        0.05        0.05      0.30 o 
 -10   1   8       34.99       35.93      4.72 o 
  -9   1   8      387.47      514.13     12.10 o 
  -8   1   8        2.07        2.27      0.57 o 
  -7   1   8      169.30      170.88      3.85 o 
  -6   1   8      267.71      262.05      5.02 o 
  -5   1   8      128.19      106.59      1.66 o 
  -4   1   8        0.80        1.71      0.54 o 
  -3   1   8       68.80       64.16      1.06 o 
  -2   1   8        3.71        4.34      0.45 o 
  -1   1   8       94.42       98.76      0.88 o 
   0   1   8       98.99      111.46      2.16 o 
   1   1   8      104.07       94.69      0.62 o 
   2   1   8       35.86       37.06      0.48 o 
   3   1   8        0.10        1.02      0.36 o 
   4   1   8        7.76        8.62      0.40 o 
   5   1   8       39.73       37.88      0.78 o 
   6   1   8      115.30       98.02      0.94 o 
   7   1   8        4.37        2.90      0.30 o 
   8   1   8       20.42       21.21      0.37 o 
   9   1   8       19.73       24.27      0.40 o 
  10   1   8        7.82        4.82      0.45 o 
 -10   2   8       11.36        8.61      3.18 o 
  -9   2   8        2.05        1.94      0.47 o 
  -8   2   8        1.23        1.58      0.40 o 
  -7   2   8        0.47        0.64      0.44 o 
  -6   2   8        1.25        1.29      0.48 o 
  -5   2   8      198.82      193.86      5.82 o 
  -4   2   8       70.28       59.93      1.40 o 
  -3   2   8       12.23       14.01      0.41 o 
  -2   2   8       70.89       67.01      1.09 o 
  -1   2   8        9.89       13.30      0.45 o 
   0   2   8      258.98      266.25      2.82 o 
   1   2   8        4.29        5.13      0.41 o 
   2   2   8       15.53       15.39      0.46 o 
   3   2   8        0.93        0.71      0.39 o 
   4   2   8       20.83       20.88      0.52 o 
   5   2   8       13.57       10.86      0.35 o 
   6   2   8       35.36       32.04      0.46 o 
   7   2   8        5.07        4.91      0.30 o 
   8   2   8        0.00        0.34      0.30 o 
   9   2   8        0.00       -0.10      0.30 o 
  10   2   8        0.73        0.11      0.15 o 
 -10   3   8       13.48        9.43      3.17 o 
  -9   3   8       82.06       98.07      9.17 o 
  -8   3   8      106.22      117.82      2.18 o 
  -7   3   8        0.02       -0.10      0.45 o 
  -6   3   8        0.27        0.54      0.48 o 
  -5   3   8      540.50      501.12     14.63 o 
  -4   3   8       41.98       39.61      0.77 o 
  -3   3   8        4.49        6.81      0.43 o 
  -2   3   8      207.68      192.48      2.08 o 
  -1   3   8       48.99       47.24      0.57 o 
   0   3   8      179.91      176.79      1.53 o 
   1   3   8       51.99       44.77      0.64 o 
   2   3   8      201.80      196.74      2.86 o 
   3   3   8       95.53       91.89      1.47 o 
   4   3   8      133.01      131.05      1.74 o 
   5   3   8       48.06       44.70      0.43 o 
   6   3   8        0.20        0.58      0.31 o 
   7   3   8       29.19       26.88      0.34 o 
   8   3   8        3.05        2.88      0.29 o 
   9   3   8       12.57       16.23      0.39 o 
 -10   4   8      202.73      188.64      1.82 o 
  -9   4   8        2.45        4.76      0.42 o 
  -8   4   8       46.03       47.35      1.56 o 
  -7   4   8        0.00       -0.23      0.41 o 
  -6   4   8       48.52       43.80      2.50 o 
  -5   4   8      107.75      109.16      1.88 o 
  -4   4   8       98.91       88.51      0.76 o 
  -3   4   8        2.62        4.10      0.42 o 
  -2   4   8        0.17        0.92      0.44 o 
  -1   4   8      171.46      168.31      1.95 o 
   0   4   8      343.25      343.54      1.60 o 
   1   4   8        1.09        1.54      0.33 o 
   2   4   8      248.62      235.61      2.06 o 
   3   4   8      165.48      152.48      1.60 o 
   4   4   8      131.03      124.80      1.05 o 
   5   4   8        0.27        0.54      0.34 o 
   6   4   8        0.78        0.46      0.30 o 
   7   4   8        0.50       -0.01      0.27 o 
   8   4   8        0.21        0.38      0.26 o 
   9   4   8        2.05        2.21      0.33 o 
  -9   5   8        0.15        0.69      0.41 o 
  -8   5   8       39.76       51.36      1.26 o 
  -7   5   8        5.02        4.51      0.34 o 
  -6   5   8       13.08       12.95      0.55 o 
  -5   5   8       10.53        8.82      0.39 o 
  -4   5   8        9.87        7.97      0.33 o 
  -3   5   8        0.00        0.04      0.39 o 
  -2   5   8        0.70        0.42      0.41 o 
  -1   5   8      219.01      211.74      2.07 o 
   0   5   8       79.11       78.41      0.74 o 
   1   5   8        1.12        2.11      0.35 o 
   2   5   8        0.38        0.58      0.36 o 
   3   5   8        2.36        2.17      0.38 o 
   4   5   8      251.06      226.89      1.72 o 
   5   5   8       21.30       19.60      0.34 o 
   6   5   8       40.75       40.10      0.39 o 
   7   5   8       39.32       41.52      0.51 o 
   8   5   8        8.96        8.44      0.30 o 
   9   5   8        1.29        1.71      0.29 o 
  -9   6   8       29.53       30.68      1.15 o 
  -8   6   8       20.36       26.60      0.55 o 
  -7   6   8        3.82        5.68      0.38 o 
  -6   6   8      221.31      218.27      2.59 o 
  -5   6   8        4.25        4.21      0.39 o 
  -4   6   8       30.24       31.26      0.46 o 
  -3   6   8       42.36       36.44      0.48 o 
  -2   6   8        4.53        2.69      0.42 o 
  -1   6   8      106.51       98.70      1.42 o 
   0   6   8        0.11        0.56      0.35 o 
   1   6   8       10.59       11.32      0.45 o 
   2   6   8        1.96        2.06      0.36 o 
   3   6   8      420.24      398.52      2.10 o 
   4   6   8       47.91       46.70      0.61 o 
   5   6   8       34.49       31.10      0.56 o 
   6   6   8        0.06        0.30      0.25 o 
   7   6   8        0.14        0.31      0.31 o 
   8   6   8        0.05        0.01      0.25 o 
   9   6   8        1.11        0.69      0.29 o 
  -9   7   8        2.37        3.31      0.57 o 
  -8   7   8        6.49        7.57      0.45 o 
  -7   7   8       20.14       24.46      0.67 o 
  -6   7   8        4.66        4.96      0.33 o 
  -5   7   8      196.02      165.11      2.73 o 
  -4   7   8        2.47        1.66      0.33 o 
  -3   7   8       69.43       66.62      0.65 o 
  -2   7   8       13.17        8.33      0.42 o 
  -1   7   8       49.79       49.53      0.83 o 
   0   7   8      507.88      500.88      4.88 o 
   1   7   8      303.89      290.09      3.30 o 
   2   7   8        7.73        8.46      0.36 o 
   3   7   8       50.05       51.94      0.60 o 
   4   7   8        8.86        9.66      0.35 o 
   5   7   8       52.94       56.29      1.46 o 
   6   7   8        2.69        1.84      0.29 o 
   7   7   8       11.83       12.46      0.32 o 
   8   7   8        0.34        0.52      0.24 o 
  -8   8   8        9.31       10.97      0.44 o 
  -7   8   8        7.45        6.24      0.38 o 
  -6   8   8      118.14      118.52      0.91 o 
  -5   8   8        3.13        1.73      0.30 o 
  -4   8   8        0.45        1.08      0.30 o 
  -3   8   8       41.78       35.57      0.68 o 
  -2   8   8       77.80       67.01      0.63 o 
  -1   8   8       10.21       12.69      0.41 o 
   0   8   8       55.92       57.60      1.34 o 
   1   8   8      508.28      476.18     11.98 o 
   2   8   8      161.78      149.77      1.52 o 
   3   8   8       12.93       12.74      0.40 o 
   4   8   8      359.16      366.94      3.64 o 
   5   8   8       56.64       54.34      1.86 o 
   6   8   8       65.22       71.03      0.78 o 
   7   8   8       23.10       24.97      2.53 o 
   8   8   8        0.22        0.06      0.23 o 
  -8   9   8       20.27       13.96      3.50 o 
  -7   9   8        4.17        7.10      0.42 o 
  -6   9   8      101.44      103.86      0.83 o 
  -5   9   8        5.98        9.04      0.33 o 
  -4   9   8        0.47        0.57      0.29 o 
  -3   9   8        9.51        8.09      0.31 o 
  -2   9   8        0.35        0.06      0.32 o 
  -1   9   8        6.56        5.61      0.37 o 
   0   9   8       12.95       12.34      0.32 o 
   1   9   8      108.00      115.07      2.28 o 
   2   9   8       26.36       22.65      0.56 o 
   3   9   8      673.11      713.14      6.54 o 
   4   9   8       80.21       82.90      2.21 o 
   5   9   8        3.78        5.43      0.29 o 
   6   9   8      140.02      168.72      3.56 o 
   7   9   8       44.28       47.49      4.49 o 
  -7  10   8       11.37       15.57      0.49 o 
  -6  10   8        0.36        1.01      0.27 o 
  -5  10   8       21.02       24.38      0.42 o 
  -4  10   8       55.08       58.13      0.64 o 
  -3  10   8        0.01       -0.04      0.28 o 
  -2  10   8      251.73      253.90      2.77 o 
  -1  10   8      125.04      123.55      1.70 o 
   0  10   8      150.14      130.14      3.93 o 
   1  10   8       85.04       84.44      1.84 o 
   2  10   8        6.12        4.55      0.27 o 
   3  10   8       20.31       23.46      0.76 o 
   4  10   8      277.56      301.58      7.24 o 
   5  10   8        0.31        1.04      0.25 o 
   6  10   8       27.18       27.07      3.02 o 
   7  10   8        3.09        2.36      0.92 o 
  -6  11   8        0.01        0.10      0.31 o 
  -5  11   8        0.48        1.00      0.27 o 
  -4  11   8        2.03        1.65      0.27 o 
  -3  11   8       11.85       11.32      0.32 o 
  -2  11   8       22.13       20.37      0.53 o 
  -1  11   8       22.83       22.94      0.45 o 
   0  11   8       29.17       28.88      0.81 o 
   1  11   8       19.24       20.77      0.42 o 
   2  11   8       42.30       50.74      0.75 o 
   3  11   8       15.84       18.94      0.51 o 
   4  11   8      122.01      160.46      4.05 o 
   5  11   8       70.96       94.51      3.67 o 
   6  11   8        2.38        1.57      0.31 o 
  -5  12   8        1.81        1.79      0.26 o 
  -4  12   8       32.93       46.26      1.95 o 
  -3  12   8        0.04        0.31      0.24 o 
  -2  12   8        4.48        6.26      0.38 o 
  -1  12   8        6.17        6.68      0.27 o 
   0  12   8       49.74       57.82      1.08 o 
   1  12   8       41.30       45.43      1.61 o 
   2  12   8        1.75        1.07      0.29 o 
   3  12   8        1.18        0.86      0.31 o 
   4  12   8       32.92       38.50      2.69 o 
   5  12   8       31.72       28.31      4.50 o 
  -4  13   8        2.75        2.27      0.76 o 
  -3  13   8       22.47       25.95      2.61 o 
  -2  13   8       21.28       22.43      0.88 o 
  -1  13   8        2.07        2.85      0.25 o 
   0  13   8       13.72       19.06      0.68 o 
   1  13   8        7.28        6.45      0.36 o 
   2  13   8       44.17       57.27      1.66 o 
   3  13   8       32.95       28.27      3.68 o 
   4  13   8       22.29        6.26      2.42 o 
  -2  14   8        7.65        5.07      0.26 o 
  -1  14   8       26.47       10.09      2.52 o 
   0  14   8       21.00       13.01      1.63 o 
   1  14   8        0.55        0.50      0.26 o 
   2  14   8        9.96        5.36      0.37 o 
  -9   0   9       19.70       19.99      0.97 o 
  -7   0   9        7.85        9.20      0.98 o 
  -5   0   9      262.01      244.53      4.21 o 
  -3   0   9       74.53       67.20      1.77 o 
  -1   0   9       24.00       23.94      0.91 o 
   1   0   9      446.25      409.54    150.06 o 
   3   0   9        0.51        0.66      0.98 o 
   5   0   9        5.46        3.26      0.60 o 
   7   0   9        0.14        0.95      0.50 o 
   9   0   9       20.55       24.77      0.61 o 
  -9   1   9       12.58       18.37      0.77 o 
  -8   1   9        1.31        1.34      0.53 o 
  -7   1   9      106.36      112.21      1.42 o 
  -6   1   9      239.54      246.68      3.58 o 
  -5   1   9       45.90       41.42      0.89 o 
  -4   1   9       50.35       47.50      1.25 o 
  -3   1   9       43.90       41.78      0.93 o 
  -2   1   9        7.57        7.86      0.45 o 
  -1   1   9       96.83       97.65      1.46 o 
   0   1   9      820.29      809.58      8.33 o 
   1   1   9      137.06      135.99      1.35 o 
   2   1   9       44.66       46.26      0.55 o 
   3   1   9        0.72        0.38      0.40 o 
   4   1   9       17.46       17.02      0.45 o 
   5   1   9      110.06       97.52      1.04 o 
   6   1   9        1.76        3.83      0.34 o 
   7   1   9       14.21       10.79      0.35 o 
   8   1   9        1.06        1.23      0.31 o 
   9   1   9        0.45        0.41      0.25 o 
  -9   2   9       35.99       49.76      1.50 o 
  -8   2   9        0.37        1.09      0.51 o 
  -7   2   9       17.95       17.21      0.44 o 
  -6   2   9       16.10       16.50      0.59 o 
  -5   2   9       46.06       46.66      1.95 o 
  -4   2   9        0.82        1.16      0.55 o 
  -3   2   9       30.00       31.71      0.55 o 
  -2   2   9      149.49      138.15      1.55 o 
  -1   2   9       18.80       19.68      0.67 o 
   0   2   9        8.39        9.82      0.64 o 
   1   2   9       45.27       46.12      1.05 o 
   2   2   9       53.51       46.03      0.52 o 
   3   2   9       54.93       49.85      0.61 o 
   4   2   9       28.05       21.80      0.44 o 
   5   2   9       22.86       19.47      0.65 o 
   6   2   9       35.81       28.93      0.54 o 
   7   2   9       57.91       58.00      0.48 o 
   8   2   9        3.75        3.73      0.50 o 
   9   2   9        0.06       -0.04      0.27 o 
  -9   3   9       19.47       24.70      0.77 o 
  -8   3   9        0.05        0.32      0.39 o 
  -7   3   9        1.68        1.28      0.37 o 
  -6   3   9        1.73        1.96      0.44 o 
  -5   3   9      136.43      138.40      4.06 o 
  -4   3   9      433.97      417.04     12.54 o 
  -3   3   9        9.86        8.41      0.47 o 
  -2   3   9       22.12       26.23      0.74 o 
  -1   3   9       11.26       11.95      0.46 o 
   0   3   9        0.32        1.16      0.45 o 
   1   3   9       18.37       17.36      0.77 o 
   2   3   9       42.08       41.54      0.48 o 
   3   3   9       32.89       32.91      0.53 o 
   4   3   9      219.53      203.91      1.69 o 
   5   3   9       69.02       67.18      1.07 o 
   6   3   9       69.54       68.15      1.05 o 
   7   3   9       10.88       11.71      0.31 o 
   8   3   9        1.18        1.26      0.30 o 
   9   3   9        2.18        3.29      0.32 o 
  -9   4   9        8.82       13.38      0.69 o 
  -8   4   9        0.74        0.58      0.38 o 
  -7   4   9        0.05        0.37      0.32 o 
  -6   4   9       17.10       13.87      0.67 o 
  -5   4   9        5.40        3.81      0.43 o 
  -4   4   9      122.49      110.36      2.90 o 
  -3   4   9        0.03        0.56      0.41 o 
  -2   4   9       57.97       57.31      0.88 o 
  -1   4   9       17.34       19.89      0.48 o 
   0   4   9      136.06      135.51      1.42 o 
   1   4   9      118.33      107.44      1.54 o 
   2   4   9       63.84       59.90      0.54 o 
   3   4   9      232.17      220.99      1.30 o 
   4   4   9        3.55        3.17      0.35 o 
   5   4   9        7.90        6.85      0.35 o 
   6   4   9        1.67        1.39      0.27 o 
   7   4   9        0.00        0.17      0.29 o 
   8   4   9        0.14        0.31      0.27 o 
   9   4   9        0.52        0.29      0.22 o 
  -9   5   9        2.37        3.68      0.45 o 
  -8   5   9        3.62        4.80      0.42 o 
  -7   5   9        9.41        9.46      0.48 o 
  -6   5   9        1.37        2.22      0.42 o 
  -5   5   9       21.75       17.02      0.49 o 
  -4   5   9        6.60        3.49      0.40 o 
  -3   5   9        0.32        0.63      0.38 o 
  -2   5   9       55.89       50.38      0.53 o 
  -1   5   9        0.36        0.81      0.38 o 
   0   5   9       56.82       55.73      0.74 o 
   1   5   9      462.19      423.07      6.58 o 
   2   5   9      130.58      127.99      1.32 o 
   3   5   9       76.24       69.55      0.51 o 
   4   5   9       21.14       22.72      0.39 o 
   5   5   9       71.26       66.02      0.76 o 
   6   5   9        8.43        9.47      0.32 o 
   7   5   9       27.53       32.25      0.72 o 
   8   5   9       12.40       12.19      0.32 o 
  -8   6   9        5.86        9.47      0.43 o 
  -7   6   9        5.90        7.85      0.48 o 
  -6   6   9       54.93       54.59      0.81 o 
  -5   6   9       28.46       22.41      0.49 o 
  -4   6   9       59.51       50.91      0.98 o 
  -3   6   9       46.67       51.37      0.50 o 
  -2   6   9       96.54       84.20      0.77 o 
  -1   6   9      103.07      108.72      1.28 o 
   0   6   9       62.99       60.81      0.61 o 
   1   6   9      702.42      659.26      7.77 o 
   2   6   9      559.49      551.35      5.82 o 
   3   6   9       58.74       61.48      0.88 o 
   4   6   9       40.50       39.64      0.42 o 
   5   6   9       55.20       56.68      0.73 o 
   6   6   9        1.41        1.60      0.29 o 
   7   6   9       80.88      103.09      1.43 o 
   8   6   9        0.55        0.00      0.21 o 
  -8   7   9       16.90       22.25      9.11 o 
  -7   7   9       23.70       29.45      0.53 o 
  -6   7   9       20.46       20.11      0.51 o 
  -5   7   9        4.94        4.71      0.35 o 
  -4   7   9       20.38       20.41      0.45 o 
  -3   7   9        0.14        0.05      0.32 o 
  -2   7   9       82.55       71.41      0.89 o 
  -1   7   9       12.13       10.08      0.40 o 
   0   7   9       89.21       86.89      1.13 o 
   1   7   9       83.73       86.34      1.12 o 
   2   7   9      281.81      246.32     32.78 o 
   3   7   9        1.12        1.27      0.35 o 
   4   7   9        0.88        1.55      0.31 o 
   5   7   9        1.19        1.75      0.28 o 
   6   7   9       17.93       22.00      0.36 o 
   7   7   9       29.15       29.17      3.86 o 
   8   7   9       16.18       13.18      2.32 o 
  -8   8   9        4.54        2.43      0.64 o 
  -7   8   9        7.71       10.67      0.42 o 
  -6   8   9       18.07       19.21      0.46 o 
  -5   8   9       13.38       12.64      0.41 o 
  -4   8   9        2.67        2.63      0.32 o 
  -3   8   9      179.78      156.58      2.16 o 
  -2   8   9        1.86        0.17      0.34 o 
  -1   8   9       81.82       86.65      1.43 o 
   0   8   9      234.92      212.46      3.99 o 
   1   8   9        0.10        0.50      0.30 o 
   2   8   9       47.40       44.73      2.22 o 
   3   8   9      235.91      247.17      2.16 o 
   4   8   9      141.39      142.18      1.32 o 
   5   8   9      108.88      112.34      1.56 o 
   6   8   9       16.84       17.49      0.44 o 
   7   8   9        3.66        2.41      0.66 o 
  -7   9   9       36.67       30.06      9.02 o 
  -6   9   9        0.22        0.11      0.35 o 
  -5   9   9       74.00       84.28      0.66 o 
  -4   9   9        0.23       -0.06      0.34 o 
  -3   9   9       31.03       28.90      0.37 o 
  -2   9   9      103.56      101.80      1.67 o 
  -1   9   9        1.98        2.30      0.33 o 
   0   9   9      102.88      102.98      1.63 o 
   1   9   9       15.95       17.38      0.45 o 
   2   9   9       11.49       11.36      0.34 o 
   3   9   9      233.24      253.99      4.29 o 
   4   9   9       18.97       23.85      0.67 o 
   5   9   9       24.91       27.96      0.38 o 
   6   9   9       13.08       14.55      0.92 o 
   7   9   9        5.27        3.55      1.31 o 
  -6  10   9        4.60        6.05      0.49 o 
  -5  10   9        5.24        6.38      0.62 o 
  -4  10   9        3.05        4.31      0.35 o 
  -3  10   9       41.36       41.05      1.04 o 
  -2  10   9       13.96       17.38      0.41 o 
  -1  10   9      117.70      127.76      1.84 o 
   0  10   9      127.77      138.54      2.29 o 
   1  10   9       40.79       43.47      1.05 o 
   2  10   9        6.61        9.19      0.33 o 
   3  10   9       92.99      113.54      0.65 o 
   4  10   9        9.68       11.57      0.37 o 
   5  10   9       37.53       38.22      1.53 o 
   6  10   9        5.75        2.14      1.77 o 
  -5  11   9       16.81       19.19      3.59 o 
  -4  11   9        0.12        0.21      0.26 o 
  -3  11   9        2.51        2.82      0.35 o 
  -2  11   9       21.69       26.34      0.56 o 
  -1  11   9      106.56      130.48      2.36 o 
   0  11   9        0.91        0.84      0.30 o 
   1  11   9        2.28        3.85      0.36 o 
   2  11   9        0.15        0.56      0.28 o 
   3  11   9       60.52       76.01      3.14 o 
   4  11   9        2.85        3.25      0.29 o 
   5  11   9       10.28        8.40      0.78 o 
  -4  12   9        7.57        6.11      0.80 o 
  -3  12   9       19.93       24.42      1.32 o 
  -2  12   9       24.37       27.45      0.60 o 
  -1  12   9        6.37        6.94      0.31 o 
   0  12   9       26.41       32.70      0.91 o 
   1  12   9       51.87       63.01      4.09 o 
   2  12   9      102.48      124.92      5.65 o 
   3  12   9        1.97        1.90      0.30 o 
   4  12   9       15.51        9.49      0.89 o 
  -3  13   9       23.84       10.90      3.85 o 
  -2  13   9       76.19       53.51      4.59 o 
  -1  13   9       11.64        8.08      1.70 o 
   0  13   9       28.45       26.48      3.69 o 
   1  13   9        6.26        2.41      0.76 o 
   2  13   9       81.51       46.27     14.61 o 
  -8   0  10       33.33       41.07      4.26 o 
  -6   0  10      112.00      131.33      1.62 o 
  -4   0  10        1.39        0.72      0.69 o 
  -2   0  10       14.29       13.45      0.73 o 
   0   0  10        5.21        4.61      1.22 o 
   2   0  10      245.86      239.76      1.84 o 
   4   0  10       54.20       48.69      1.27 o 
   6   0  10       49.20       46.83      1.11 o 
   8   0  10        2.23        2.01      0.43 o 
  -9   1  10        0.02        0.20      0.59 o 
  -8   1  10       33.04       37.21      3.54 o 
  -7   1  10       61.91       67.14      1.44 o 
  -6   1  10        9.75       10.78      0.49 o 
  -5   1  10      210.59      206.64      3.58 o 
  -4   1  10      148.60      137.89      2.16 o 
  -3   1  10        1.87        2.44      0.63 o 
  -2   1  10      165.12      158.60      4.67 o 
  -1   1  10      251.01      255.53     17.01 o 
   0   1  10        1.93        1.55      0.65 o 
   1   1  10      402.76      386.89      2.63 o 
   2   1  10      171.57      169.61      1.69 o 
   3   1  10       15.07       17.54      0.54 o 
   4   1  10       17.83       17.08      0.71 o 
   5   1  10        1.74        3.24      0.45 o 
   6   1  10       23.12       22.34      0.46 o 
   7   1  10        3.75        5.40      0.36 o 
   8   1  10        0.30        0.21      0.28 o 
  -9   2  10        0.75        0.41      0.54 o 
  -8   2  10        6.14        8.21      0.61 o 
  -7   2  10       10.96       12.24      0.46 o 
  -6   2  10       24.22       26.42      0.54 o 
  -5   2  10        3.60        2.90      0.52 o 
  -4   2  10      173.03      166.64      1.84 o 
  -3   2  10       87.80       74.59      3.59 o 
  -2   2  10       10.90       12.34      0.52 o 
  -1   2  10       31.13       31.77      0.68 o 
   0   2  10      647.73      647.89     17.12 o 
   1   2  10      371.97      354.77      4.82 o 
   2   2  10       28.82       26.44      0.52 o 
   3   2  10      116.81      123.31      1.72 o 
   4   2  10      163.18      136.63      0.96 o 
   5   2  10       49.95       37.78      0.53 o 
   6   2  10        0.54        0.40      0.33 o 
   7   2  10        0.01        0.38      0.37 o 
   8   2  10        7.41       10.98      0.50 o 
  -9   3  10        6.70        5.16      1.96 o 
  -8   3  10       20.81       24.09      1.28 o 
  -7   3  10        8.25        8.72      0.39 o 
  -6   3  10       19.04       19.17      0.77 o 
  -5   3  10        0.04        0.50      0.45 o 
  -4   3  10       26.57       29.42      1.49 o 
  -3   3  10        0.02        0.39      0.52 o 
  -2   3  10       26.16       25.67      0.75 o 
  -1   3  10        5.22        4.51      0.49 o 
   0   3  10      681.95      683.82     10.99 o 
   1   3  10      126.10      125.16      1.53 o 
   2   3  10       28.78       30.54      0.54 o 
   3   3  10       14.67       16.87      0.53 o 
   4   3  10       18.57       16.49      0.40 o 
   5   3  10        0.10        0.44      0.34 o 
   6   3  10       82.73       77.37      1.23 o 
   7   3  10        0.16        0.54      0.30 o 
   8   3  10        0.30        0.13      0.29 o 
  -8   4  10        0.26        0.74      0.37 o 
  -7   4  10        5.36        5.96      0.49 o 
  -6   4  10      102.14      109.43      2.02 o 
  -5   4  10        9.27        9.92      0.48 o 
  -4   4  10      138.68      120.35      3.63 o 
  -3   4  10      179.11      165.97      2.46 o 
  -2   4  10        5.98        5.63      0.46 o 
  -1   4  10       93.15       87.33      1.30 o 
   0   4  10      111.87      113.14      2.10 o 
   1   4  10       21.59       21.05      0.60 o 
   2   4  10      881.72      853.98      5.53 o 
   3   4  10       33.40       33.57      0.44 o 
   4   4  10       15.77       16.40      0.40 o 
   5   4  10        3.96        3.67      0.33 o 
   6   4  10        0.18        0.16      0.28 o 
   7   4  10        1.21        0.75      0.29 o 
   8   4  10        2.34        3.89      0.47 o 
  -8   5  10       27.90       39.11      2.24 o 
  -7   5  10        9.06       13.07      0.46 o 
  -6   5  10       10.63        9.54      0.54 o 
  -5   5  10        3.80        4.08      0.50 o 
  -4   5  10      356.62      298.81      4.12 o 
  -3   5  10       55.89       63.61      0.56 o 
  -2   5  10       26.66       25.50      0.47 o 
  -1   5  10       19.81       19.92      0.51 o 
   0   5  10        3.91        4.02      0.48 o 
   1   5  10      116.10      110.21      1.43 o 
   2   5  10     1132.56     1121.34      8.17 o 
   3   5  10       11.39       11.04      0.39 o 
   4   5  10       15.53       14.51      0.37 o 
   5   5  10        2.04        3.48      0.34 o 
   6   5  10        0.80        0.62      0.28 o 
   7   5  10        8.52        8.08      0.53 o 
   8   5  10        7.50        6.66      0.61 o 
  -8   6  10       15.48       17.00      3.30 o 
  -7   6  10        7.58        8.14      0.45 o 
  -6   6  10       13.41       15.38      0.57 o 
  -5   6  10       37.26       36.96      0.92 o 
  -4   6  10       45.61       35.80      1.37 o 
  -3   6  10      163.76      148.09      5.04 o 
  -2   6  10        1.74        1.55      0.37 o 
  -1   6  10       14.70       14.80      0.41 o 
   0   6  10        9.61        9.43      0.47 o 
   1   6  10       12.06       12.82      0.47 o 
   2   6  10      201.98      203.43      3.77 o 
   3   6  10        0.41        0.30      0.34 o 
   4   6  10       20.09       20.58      0.51 o 
   5   6  10        2.22        2.11      0.31 o 
   6   6  10        5.54        7.14      0.32 o 
   7   6  10        0.45        1.72      0.24 o 
  -7   7  10        3.67        2.70      1.48 o 
  -6   7  10        0.03       -0.06      0.36 o 
  -5   7  10        2.73        4.21      0.42 o 
  -4   7  10        4.37        2.80      0.40 o 
  -3   7  10        9.44        8.65      0.36 o 
  -2   7  10       19.03       18.44      0.40 o 
  -1   7  10        3.84        3.03      0.37 o 
   0   7  10       21.02       21.28      0.57 o 
   1   7  10        0.93        0.90      0.39 o 
   2   7  10       61.56       66.77      1.53 o 
   3   7  10       17.35       20.01      0.67 o 
   4   7  10       10.77       12.65      0.59 o 
   5   7  10       11.22       10.34      0.33 o 
   6   7  10        0.07       -0.07      0.27 o 
   7   7  10        4.55        5.71      0.73 o 
  -7   8  10        0.00        0.05      0.28 o 
  -6   8  10        5.15        5.92      0.39 o 
  -5   8  10        0.23       -0.08      0.41 o 
  -4   8  10        0.61        0.76      0.37 o 
  -3   8  10       66.70       69.64      0.53 o 
  -2   8  10       81.89       78.48      1.48 o 
  -1   8  10       48.10       48.90      0.49 o 
   0   8  10      111.21      103.30      0.67 o 
   1   8  10        3.95        3.34      0.43 o 
   2   8  10        3.08        4.69      0.72 o 
   3   8  10       14.71       17.11      0.39 o 
   4   8  10        1.58        1.02      0.30 o 
   5   8  10       13.91       14.35      1.30 o 
   6   8  10       14.59       15.51      1.10 o 
  -6   9  10       39.94       36.54      3.74 o 
  -5   9  10        8.38        8.87      0.57 o 
  -4   9  10       10.53       11.75      0.39 o 
  -3   9  10       74.26       77.97      1.01 o 
  -2   9  10       63.09       61.20      0.76 o 
  -1   9  10       20.35       21.53      0.40 o 
   0   9  10        0.12        0.32      0.32 o 
   1   9  10        5.49        6.30      0.41 o 
   2   9  10       23.25       24.99      0.53 o 
   3   9  10       34.24       42.23      1.51 o 
   4   9  10        3.03        3.38      0.32 o 
   5   9  10        8.19        8.77      0.74 o 
   6   9  10       11.50        8.72      1.45 o 
  -5  10  10        0.29        0.22      0.36 o 
  -4  10  10        0.89        0.73      0.26 o 
  -3  10  10        6.83        6.11      0.33 o 
  -2  10  10        6.91        6.13      0.30 o 
  -1  10  10        4.96        5.94      0.34 o 
   0  10  10       12.97       17.10      0.40 o 
   1  10  10       22.14       23.99      1.20 o 
   2  10  10        0.46        0.24      0.39 o 
   3  10  10       18.07       21.53      1.85 o 
   4  10  10        1.10        0.84      0.41 o 
   5  10  10        2.40        2.70      0.77 o 
  -4  11  10       34.16       32.99      0.87 o 
  -3  11  10        8.64        9.87      4.69 o 
  -2  11  10        0.28        0.19      0.28 o 
  -1  11  10       49.46       54.32      3.97 o 
   0  11  10        1.56        1.08      0.33 o 
   1  11  10        4.77        5.05      0.38 o 
   2  11  10        0.51        0.63      0.35 o 
   3  11  10        1.31        0.77      0.29 o 
   4  11  10        2.36        0.91      0.31 o 
  -3  12  10        1.15        0.92      0.39 o 
  -2  12  10        9.90        9.27      4.00 o 
  -1  12  10        2.62        2.29      0.57 o 
   0  12  10        9.59       11.08      3.35 o 
   1  12  10       32.44       24.76      0.78 o 
   2  12  10       24.61       21.08      5.83 o 
  -7   0  11       40.51       49.49      9.39 o 
  -5   0  11        0.00        0.39      1.02 o 
  -3   0  11        0.80        0.93      1.14 o 
  -1   0  11      424.60      429.65     29.35 o 
   1   0  11      247.91      236.93      4.92 o 
   3   0  11       55.95       58.33      2.37 o 
   5   0  11       75.87       58.79      1.27 o 
   7   0  11        1.60        3.08      0.49 o 
  -8   1  11        3.79        3.89      0.64 o 
  -7   1  11        0.33       -0.08      0.62 o 
  -6   1  11       35.21       43.75      1.31 o 
  -5   1  11        0.15        0.15      0.51 o 
  -4   1  11       26.42       25.29      0.65 o 
  -3   1  11        2.15        2.15      0.65 o 
  -2   1  11      362.43      374.06     16.08 o 
  -1   1  11      778.92      744.53     31.42 o 
   0   1  11        0.49        0.59      0.87 o 
   1   1  11       97.85      100.42      1.00 o 
   2   1  11       17.05       16.41      0.62 o 
   3   1  11       16.46       15.46      0.57 o 
   4   1  11       78.42       68.96      0.65 o 
   5   1  11        2.16        2.25      0.43 o 
   6   1  11        1.90        2.38      0.39 o 
   7   1  11       19.42       26.22      0.45 o 
   8   1  11        0.12        0.06      0.23 o 
  -7   2  11        0.67        1.11      0.63 o 
  -6   2  11       88.51       98.04      2.85 o 
  -5   2  11      214.44      226.24      4.40 o 
  -4   2  11        0.22        0.83      0.57 o 
  -3   2  11      166.37      177.74      3.59 o 
  -2   2  11       10.56       11.13      0.57 o 
  -1   2  11      114.54      118.43      1.10 o 
   0   2  11      671.29      650.38      3.31 o 
   1   2  11      107.73      103.92      5.68 o 
   2   2  11      110.79      106.22      1.58 o 
   3   2  11       76.57       70.58      0.66 o 
   4   2  11       40.55       39.35      1.58 o 
   5   2  11        0.11        0.04      0.41 o 
   6   2  11        2.37        2.10      0.35 o 
   7   2  11        0.58        0.69      0.34 o 
   8   2  11        0.25        0.44      0.22 o 
  -8   3  11       18.96       22.74      1.16 o 
  -7   3  11        2.35        2.67      0.61 o 
  -6   3  11        3.50        3.48      0.47 o 
  -5   3  11        6.67        5.85      0.60 o 
  -4   3  11        0.28        0.33      0.53 o 
  -3   3  11       89.96      102.63      1.13 o 
  -2   3  11        9.35        8.45      0.51 o 
  -1   3  11       83.90       79.95      1.00 o 
   0   3  11       15.00       14.47      0.68 o 
   1   3  11        5.33        4.55      0.63 o 
   2   3  11       47.62       44.13      0.82 o 
   3   3  11        0.06       -0.11      0.46 o 
   4   3  11       38.84       41.92      0.53 o 
   5   3  11        0.23        0.65      0.35 o 
   6   3  11       13.08       12.23      0.39 o 
   7   3  11       14.48       17.69      0.70 o 
  -8   4  11        0.18       -0.08      0.63 o 
  -7   4  11        7.80       12.98      0.99 o 
  -6   4  11       15.53       16.93      0.51 o 
  -5   4  11      147.46      167.23      5.15 o 
  -4   4  11        1.38        1.52      0.53 o 
  -3   4  11      346.12      320.22     14.45 o 
  -2   4  11        4.73        4.69      0.47 o 
  -1   4  11        7.49        6.54      0.53 o 
   0   4  11       86.66       94.54      0.86 o 
   1   4  11      464.93      484.05      3.56 o 
   2   4  11       68.27       66.74      2.47 o 
   3   4  11      103.42      111.99      0.83 o 
   4   4  11        0.58        0.93      0.33 o 
   5   4  11        3.83        4.19      0.40 o 
   6   4  11        0.09       -0.16      0.34 o 
   7   4  11        0.28        0.26      0.29 o 
  -7   5  11        2.78        3.01      0.40 o 
  -6   5  11        4.89        7.63      0.47 o 
  -5   5  11       48.75       57.57      0.70 o 
  -4   5  11      144.28      154.76      2.12 o 
  -3   5  11       46.75       38.98      1.43 o 
  -2   5  11        1.40        1.25      0.45 o 
  -1   5  11       28.17       27.42      0.53 o 
   0   5  11        0.16        0.78      0.51 o 
   1   5  11       57.75       62.80      1.36 o 
   2   5  11        9.77        9.94      0.57 o 
   3   5  11        0.03        0.36      0.37 o 
   4   5  11        0.71        0.54      0.32 o 
   5   5  11        6.48        6.60      0.33 o 
   6   5  11        4.69        6.43      0.97 o 
   7   5  11        6.30        5.34      0.78 o 
  -7   6  11        0.11        0.02      0.30 o 
  -6   6  11       13.81       14.24      0.47 o 
  -5   6  11        2.86        3.57      0.46 o 
  -4   6  11        6.42        6.10      0.54 o 
  -3   6  11        6.96        5.64      0.43 o 
  -2   6  11       38.67       41.14      0.63 o 
  -1   6  11        0.03       -0.17      0.43 o 
   0   6  11       21.20       19.92      1.03 o 
   1   6  11        6.30        6.15      1.70 o 
   2   6  11       58.92       59.64      0.84 o 
   3   6  11       81.22       82.98      2.83 o 
   4   6  11        1.19        0.75      0.40 o 
   5   6  11        2.79        4.67      0.32 o 
   6   6  11        0.91        0.34      0.36 o 
   7   6  11        0.20        0.30      0.27 o 
  -7   7  11        0.40        0.21      0.28 o 
  -6   7  11       10.53       13.13      1.84 o 
  -5   7  11       21.85       22.44      0.54 o 
  -4   7  11        0.68        1.02      0.41 o 
  -3   7  11        4.00        5.27      0.43 o 
  -2   7  11       12.70       11.96      0.48 o 
  -1   7  11       35.62       38.38      0.53 o 
   0   7  11       30.03       32.77      0.59 o 
   1   7  11      105.09      116.23      1.38 o 
   2   7  11        3.24        3.92      0.39 o 
   3   7  11        3.09        2.90      0.34 o 
   4   7  11        3.97        5.22      0.35 o 
   5   7  11        0.99        1.66      0.30 o 
   6   7  11        0.12        0.11      0.36 o 
  -6   8  11       24.93       24.80      0.55 o 
  -5   8  11       16.13       15.46      0.53 o 
  -4   8  11        5.24        7.34      1.10 o 
  -3   8  11        4.67        5.87      0.74 o 
  -2   8  11       16.92       17.34      0.49 o 
  -1   8  11       20.46       22.12      0.51 o 
   0   8  11        1.44        0.83      0.39 o 
   1   8  11       15.00       18.81      0.51 o 
   2   8  11        1.38        1.95      0.53 o 
   3   8  11        0.06        0.34      0.30 o 
   4   8  11        0.57        1.16      0.31 o 
   5   8  11        4.90        7.32      1.00 o 
  -5   9  11        1.28        0.93      0.35 o 
  -4   9  11        4.01        4.21      0.45 o 
  -3   9  11        0.32        0.49      0.41 o 
  -2   9  11       40.87       52.39      0.58 o 
  -1   9  11        6.06        5.53      0.49 o 
   0   9  11       25.76       28.93      0.53 o 
   1   9  11        3.34        3.32      0.43 o 
   2   9  11        0.19        0.28      0.39 o 
   3   9  11        4.30        6.33      0.43 o 
   4   9  11        0.67        0.71      0.33 o 
   5   9  11        0.01        0.08      0.33 o 
  -4  10  11        1.15        0.25      0.42 o 
  -3  10  11        0.07        0.06      0.47 o 
  -2  10  11       17.21       19.49      2.73 o 
  -1  10  11        1.28        1.04      0.44 o 
   0  10  11        0.02        0.08      0.38 o 
   1  10  11        0.39        1.40      0.35 o 
   2  10  11       17.19       18.86      2.51 o 
   3  10  11        5.53        5.80      0.56 o 
   4  10  11        1.87        1.55      0.41 o 
  -3  11  11       17.29        8.08      4.09 o 
  -2  11  11       10.55       10.23      1.07 o 
  -1  11  11        0.61        0.55      0.40 o 
   0  11  11        6.85        5.93      0.76 o 
   1  11  11        3.47        3.06      0.50 o 
   2  11  11       11.41        7.26      0.78 o 
  -6   0  12       48.79       67.88      1.78 o 
  -4   0  12       60.97       45.98      1.97 o 
  -2   0  12      144.24      132.74     35.32 o 
   0   0  12      175.59      153.07      2.08 o 
   2   0  12        5.75        5.45      0.76 o 
   4   0  12       63.94       65.81      1.53 o 
   6   0  12        2.15        2.77      0.48 o 
  -7   1  12       34.76       31.63      1.38 o 
  -6   1  12       97.42      126.92      2.20 o 
  -5   1  12        2.97        4.59      0.81 o 
  -4   1  12       13.72       13.68      0.92 o 
  -3   1  12       36.73       42.73      2.07 o 
  -2   1  12       52.05       58.78      8.38 o 
  -1   1  12      561.57      569.02      3.90 o 
   0   1  12       33.26       31.73      3.96 o 
   1   1  12        4.30        5.04      1.12 o 
   2   1  12       10.06       13.31      0.59 o 
   3   1  12       13.82       16.44      0.56 o 
   4   1  12        6.74        8.62      0.48 o 
   5   1  12       17.03       20.26      0.47 o 
   6   1  12        3.24        4.59      0.35 o 
   7   1  12        3.15        1.96      0.30 o 
  -7   2  12       87.07      103.22      8.27 o 
  -6   2  12        1.46        1.31      0.67 o 
  -5   2  12      144.10      158.74      5.03 o 
  -4   2  12      119.39      135.94      3.34 o 
  -3   2  12        9.41        7.47      0.64 o 
  -2   2  12       52.91       55.37     11.94 o 
  -1   2  12        9.56        8.05      1.01 o 
   0   2  12        6.06        6.86      0.76 o 
   2   2  12       54.77       62.79      1.68 o 
   3   2  12       21.17       28.66      0.61 o 
   4   2  12        3.65        5.03      0.47 o 
   5   2  12        0.06       -0.21      0.38 o 
   6   2  12        0.92        1.62      0.34 o 
   7   2  12        9.27        5.38      1.69 o 
  -7   3  12        4.62        1.75      0.79 o 
  -6   3  12       33.94       41.30      0.91 o 
  -5   3  12        7.48        7.32      0.86 o 
  -4   3  12       32.50       44.13      1.77 o 
  -3   3  12       43.92       46.37      2.33 o 
  -2   3  12        2.65        1.73      0.86 o 
  -1   3  12        0.34        0.87      0.63 o 
   0   3  12      195.56      199.74      5.13 o 
   1   3  12       29.98       32.74      1.16 o 
   2   3  12       83.93       89.60      3.79 o 
   3   3  12      138.78      139.19      5.76 o 
   4   3  12        9.50       15.43      2.87 o 
   5   3  12        4.24        4.67      0.83 o 
   6   3  12        0.06        0.39      0.35 o 
  -6   4  12        1.32        0.75      0.43 o 
  -5   4  12        6.05        7.87      0.52 o 
  -4   4  12       77.14       88.48      2.60 o 
  -3   4  12      185.99      214.72     16.58 o 
  -2   4  12      259.63      272.35     22.48 o 
  -1   4  12       12.64       12.84      0.68 o 
   0   4  12       52.99       55.96      5.09 o 
   1   4  12       27.83       34.78      0.69 o 
   2   4  12       57.41       65.83      1.36 o 
   3   4  12       29.38       24.99      5.90 o 
   4   4  12       70.92       73.13      8.77 o 
   5   4  12        1.43        2.05      0.61 o 
   6   4  12        6.06        7.44      0.85 o 
  -6   5  12        2.27        2.22      0.62 o 
  -5   5  12        0.72        1.07      0.47 o 
  -4   5  12        4.35        7.15      0.82 o 
  -3   5  12      148.24      187.77      9.94 o 
  -2   5  12      216.89      226.58     18.29 o 
  -1   5  12        0.01        0.03      0.55 o 
   0   5  12        1.83        1.60      0.52 o 
   1   5  12        1.69        2.08      0.50 o 
   2   5  12        4.48        4.79      0.49 o 
   3   5  12        1.53        0.79      0.81 o 
   4   5  12        4.39        4.34      0.76 o 
   5   5  12        1.85        1.12      0.83 o 
   6   5  12        1.26        0.93      0.68 o 
  -6   6  12        2.68        1.61      0.68 o 
  -5   6  12        8.21        7.19      0.73 o 
  -4   6  12        2.38        4.95      0.53 o 
  -3   6  12      223.75      260.21      2.07 o 
  -2   6  12       21.43       24.12      0.86 o 
  -1   6  12        0.01        0.37      0.53 o 
   0   6  12       16.07       19.56      0.59 o 
   1   6  12       77.30       82.67      2.58 o 
   2   6  12        6.45        5.84      0.49 o 
   3   6  12       40.72       51.57      0.86 o 
   4   6  12        3.29        3.33      0.53 o 
   5   6  12        0.50        0.58      0.38 o 
  -5   7  12        2.07        1.12      0.38 o 
  -4   7  12       37.17       35.16      1.32 o 
  -3   7  12       43.52       46.95      1.15 o 
  -2   7  12       27.86       27.09      3.08 o 
  -1   7  12       13.56       15.26      0.92 o 
   0   7  12       20.78       28.06      1.09 o 
   1   7  12        1.36        2.87      0.46 o 
   2   7  12       13.83       18.67      0.85 o 
   3   7  12        1.08        2.14      0.37 o 
   4   7  12        2.84        2.58      0.40 o 
   5   7  12       12.63        4.72      1.85 o 
  -5   8  12        1.93        0.69      0.42 o 
  -4   8  12        1.20        0.30      0.37 o 
  -3   8  12        6.38        4.57      1.55 o 
  -2   8  12        2.02        0.99      1.57 o 
  -1   8  12        3.15        3.68      0.43 o 
   0   8  12        0.16        0.16      0.39 o 
   1   8  12        3.27        3.25      0.65 o 
   2   8  12        6.42        9.46      0.50 o 
   3   8  12        0.06        0.12      0.34 o 
   4   8  12        5.65        6.66      0.49 o 
  -4   9  12       12.73        6.16      0.58 o 
  -3   9  12       11.30       10.11      0.69 o 
  -2   9  12        0.69        0.41      0.56 o 
  -1   9  12        9.18       14.46      9.62 o 
   0   9  12        1.65        3.17      0.61 o 
   1   9  12       89.92      112.51     12.47 o 
   2   9  12        1.73        2.78      0.38 o 
   3   9  12        0.54        0.37      0.29 o 
  -1  10  12        1.54        1.83      0.55 o 
   0  10  12        2.55        1.57      0.51 o 
   1  10  12        2.63        2.03      0.51 o 
   2  10  12        9.48        4.63      0.46 o 
  -5   0  13       20.64       17.78      1.59 o 
   3   0  13        1.10        0.56      0.68 o 
  -5   1  13        5.41        4.43      1.23 o 
  -4   1  13        0.16        0.00      1.50 o 
   1   1  13        0.89        0.89      0.63 o 
   2   1  13        9.32        6.12      1.55 o 
   3   1  13        9.57       10.37      0.86 o 
   4   1  13       54.66       59.21      8.10 o 
   5   1  13        3.83        3.52      0.54 o 
   1   2  13        4.91        4.97      0.73 o 
   2   2  13        0.41        0.77      1.27 o 
   3   2  13       10.43       11.51      1.01 o 
   4   2  13       12.92       17.61      2.75 o 
   5   2  13        1.00        0.87      0.51 o 
  -3   3  13      120.72      102.94      2.17 o 
  -2   3  13      122.05      107.89      1.98 o 
  -1   3  13        1.71        1.81      0.92 o 
   0   3  13        4.48        2.83      0.82 o 
   1   3  13        3.52        2.46      0.66 o 
   2   3  13        5.61        6.02      1.02 o 
   3   3  13       17.73       15.90      1.32 o 
   4   3  13        6.12        5.95      1.02 o 
   5   3  13        0.69        0.53      0.48 o 
  -3   4  13        9.24        8.02      0.89 o 
  -2   4  13       96.89      106.17      1.68 o 
   0   4  13        7.01        6.04      0.61 o 
   1   4  13       12.75       10.61      0.60 o 
   2   4  13       16.44       21.34      0.71 o 
   3   4  13       46.14       50.93      0.85 o 
   5   4  13        0.03        0.41      0.69 o 
  -4   5  13        7.37        8.02      0.79 o 
  -3   5  13        6.41        7.71      0.81 o 
  -2   5  13       80.60       93.87      1.57 o 
  -1   5  13       14.05       16.64      1.00 o 
   0   5  13       27.30       30.69      1.18 o 
   1   5  13        1.23        2.64      0.49 o 
   2   5  13       22.49       27.97      0.89 o 
   3   5  13        1.09        1.73      0.54 o 
   4   5  13        0.12        0.28      0.37 o 
   5   5  13        1.35       -0.04      0.13 o 
  -4   6  13       75.92       41.98      1.29 o 
  -3   6  13        0.26        1.15      0.66 o 
  -2   6  13      126.13      145.07      1.89 o 
  -1   6  13        0.17        0.72      0.77 o 
   0   6  13       30.92       33.05     20.43 o 
   1   6  13        7.22        5.06      0.73 o 
   2   6  13       34.21       24.37      5.01 o 
   4   6  13       28.21       15.22      0.60 o 
  -3   7  13        3.29        3.91      0.65 o 
  -2   7  13       31.50       10.06      1.07 o 
  -1   7  13        5.74        6.15      0.80 o 
   0   7  13        0.00        0.09      0.41 o 
   1   7  13        0.90        1.52      0.72 o 
   3   7  13        3.30       -0.32      0.44 o 
  -2   8  13        1.14        0.33      0.49 o 
  -1   8  13       22.34       18.58      0.96 o 
   0   8  13       25.55        4.79      1.03 o 
                                                 
